# Supplementary material for: Spatial profiling of chromatin accessibility in mouse and human tissues
Source: Nature. 2022 Aug 17;609(7926):375–83. doi: 10.1038/s41586-022-05094-1 (PMC9452302; doi:10.1038/s41586-022-05094-1)
Supplement: Supplementary file 3 — A list of marker genes. [file 41586_2022_5094_MOESM3_ESM.xlsx]

## Sheet: E13 Mouse embryo
Gene	Log2FC	FDR	Cluster
Zfpm1	0.74212	4.17561e-12	C1
Sptb	0.730375	1.60467e-10	C1
Slc4a1	1.16623	2.28397e-09	C1
Recql5	0.882706	4.59542e-09	C1
Mir451a	1.84356	8.03208e-09	C1
Smim5	1.63708	8.14033e-09	C1
Hectd4	0.551685	8.91076e-09	C1
Lpcat1	0.755803	1.25894e-08	C1
Hbb-y	1.63328	2.16871e-08	C1
Slc16a10	0.659773	3.08643e-08	C1
Inpp5d	0.639931	3.16499e-08	C1
Mir451b	2.28606	4.64976e-08	C1
5730460C07Rik	0.713766	4.68504e-08	C1
Gm9949	0.933796	5.73569e-08	C1
Cited4	0.956059	5.73569e-08	C1
Gypc	0.718356	8.36965e-08	C1
Lipc	0.578544	9.74716e-08	C1
Slc30a10	1.23356	1.07012e-07	C1
C2cd3	0.664132	1.07012e-07	C1
Nprl3	0.900604	1.11705e-07	C1
Lincred1	0.826372	3.99767e-07	C1
Rbm38	0.706994	6.01302e-07	C1
Arsg	0.603649	6.19491e-07	C1
Rnf43	0.80469	8.29082e-07	C1
Pvt1	0.345856	8.31082e-07	C1
Olfr66	1.18319	9.73643e-07	C1
D030028A08Rik	1.04232	1.05081e-06	C1
A730036I17Rik	0.967392	1.05081e-06	C1
Dapk2	0.489035	1.10904e-06	C1
Gpr146	0.825928	1.24632e-06	C1
Ank1	0.516715	1.28824e-06	C1
Pnpo	1.29235	1.35529e-06	C1
Cbfa2t3	0.464314	1.76417e-06	C1
Abi3	0.708883	2.32633e-06	C1
Supt4a	1.00593	2.66959e-06	C1
Adra2b	0.824391	2.99637e-06	C1
Capn5	0.739436	3.14174e-06	C1
Ap2a2	0.651686	3.6782e-06	C1
Gfi1b	0.889293	4.04865e-06	C1
Gm12866	0.649221	4.5388e-06	C1
D630024D03Rik	0.519295	4.67051e-06	C1
Gm16336	0.768704	4.75107e-06	C1
Piezo1	0.561417	5.27415e-06	C1
Pacsin2	0.530641	5.3021e-06	C1
Abcb10	0.815202	5.42199e-06	C1
Pim1	0.522133	5.56948e-06	C1
Cit	0.431322	5.78069e-06	C1
Hk1	0.571515	5.94212e-06	C1
Il10rb	0.799618	6.03024e-06	C1
Commd7	0.567559	6.88764e-06	C1
Epb41	0.422966	7.41548e-06	C1
Mir142	1.47796	7.56088e-06	C1
Hemgn	1.00848	7.57379e-06	C1
A930006K02Rik	0.983942	7.61607e-06	C1
Rreb1	0.458092	8.09198e-06	C1
Hbb-bs	1.81936	9.65551e-06	C1
Rhd	0.891284	1.02688e-05	C1
E230029C05Rik	0.721088	1.06379e-05	C1
Mrvi1	0.613009	1.06379e-05	C1
Tbxas1	0.418754	1.07188e-05	C1
Eef2k	0.592818	1.15434e-05	C1
Fam126a	0.512142	1.19804e-05	C1
Arrb1	0.522163	1.29454e-05	C1
Kcnn4	0.804912	1.37905e-05	C1
Eral1	1.27874	1.40605e-05	C1
Ufsp1	1.04558	1.47905e-05	C1
Ago2	0.522826	1.49652e-05	C1
Hs6st1	0.597447	1.61941e-05	C1
4930502E09Rik	1.31281	1.68425e-05	C1
Ubac1	0.635604	1.68425e-05	C1
Gabbr2	0.321413	1.68425e-05	C1
Adgrg1	0.618631	1.68425e-05	C1
Pklr	0.906035	1.70972e-05	C1
Gnat2	1.29892	1.90666e-05	C1
Mta3	0.492186	1.932e-05	C1
Ccnd3	0.450661	1.97687e-05	C1
Scarletltr	0.72965	2.1642e-05	C1
3110082I17Rik	0.474356	2.23423e-05	C1
Mir8116	1.06382	2.26497e-05	C1
Klf13	0.523194	2.34501e-05	C1
Rgs10	0.542597	2.40251e-05	C1
AA986860	0.93751	2.47044e-05	C1
Dhrs11	0.994624	2.72952e-05	C1
Alpl	0.471426	2.80408e-05	C1
Lmo2	0.681154	3.14728e-05	C1
Spns2	0.680398	3.60613e-05	C1
Bmp2k	0.560406	3.85205e-05	C1
Gypa	0.625913	4.14015e-05	C1
Glrx5	0.695724	4.2402e-05	C1
Fam117a	0.727557	4.39539e-05	C1
Bcl2l1	0.603476	4.39539e-05	C1
Rnf216	0.422383	4.39539e-05	C1
Rec114	0.498825	4.39539e-05	C1
Gm2061	1.30203	4.57714e-05	C1
Hbb-b2	1.46958	5.25513e-05	C1
Sppl2b	0.863243	6.17163e-05	C1
Necap2	0.993116	6.32101e-05	C1
Brpf3	0.519726	6.40171e-05	C1
Tnfrsf14	0.803973	6.419e-05	C1
Lsm7	0.919158	6.428e-05	C1
Slc22a23	0.376283	6.80416e-05	C1
Mir3103	0.646976	7.25958e-05	C1
Mir6953	0.934764	7.29474e-05	C1
1110036E04Rik	0.780469	7.59072e-05	C1
Larp1	0.451341	8.29848e-05	C1
Gm16938	0.899248	8.46295e-05	C1
Aff1	0.388777	9.08753e-05	C1
Tspan32	0.75683	9.08753e-05	C1
Ift140	0.61465	9.78151e-05	C1
Ache	0.661479	9.78151e-05	C1
Tmem131	0.395767	0.000115497	C1
Cyth3	0.473873	0.000121316	C1
Adcy7	0.514413	0.000122872	C1
Mgst3	0.725883	0.00012352	C1
Cldn13	1.31592	0.000124139	C1
Fam122a	0.665658	0.000133769	C1
Gmpr	0.545267	0.000134259	C1
Agpat4	0.404365	0.000139712	C1
Specc1	0.32753	0.000141101	C1
Sppl3	0.522738	0.000142498	C1
Taok3	0.384045	0.000151249	C1
Phospho1	0.45481	0.000162643	C1
Arhgap23	0.390176	0.000170837	C1
Hipk2	0.424416	0.000179031	C1
Ppp1r13b	0.467617	0.000182197	C1
Hbq1b	1.20412	0.000191526	C1
Ube2o	0.538844	0.000196923	C1
1110028F11Rik	0.936348	0.000206297	C1
Vamp8	1.06942	0.000219326	C1
Fam210b	0.527075	0.00023278	C1
St3gal6	0.611534	0.000244141	C1
Ell2	0.539642	0.000246559	C1
Tmcc2	0.579969	0.000248992	C1
Mtmr3	0.46731	0.000257406	C1
Mst1	0.859099	0.000262699	C1
Smim1	0.793043	0.000268239	C1
Pdxk-ps	0.631383	0.000273841	C1
Ikzf1	0.433053	0.000285265	C1
March3	0.468705	0.000285265	C1
Ranbp10	0.581093	0.000285265	C1
Crtc1	0.456607	0.000310575	C1
Rab5c	0.759557	0.000310844	C1
Cdyl	0.3446	0.000312941	C1
Gatad2a	0.390022	0.000314008	C1
Bloodlinc	1.26952	0.000321161	C1
Ap5s1	0.77809	0.000347785	C1
Sema4d	0.379444	0.000359433	C1
Ubr4	0.361979	0.000375098	C1
Ehd1	0.620589	0.000399865	C1
Usp7	0.490566	0.000407209	C1
Dapp1	0.599344	0.000408042	C1
Nfe2	0.807646	0.000418946	C1
St3gal1	0.395076	0.000419566	C1
Nxpe2	0.535405	0.000420558	C1
Rffl	0.461457	0.000424314	C1
Apeh	0.688468	0.00043076	C1
Ccdc88c	0.367875	0.000440567	C1
Foxo3	0.420803	0.000444846	C1
Susd6	0.460685	0.000446616	C1
Dnajb13	1.00155	0.000463775	C1
Slc41a3	0.626436	0.000470808	C1
H2afy3	0.597544	0.000487217	C1
Rhbdf2	0.618613	0.000490998	C1
Rnf123	0.528998	0.000501003	C1
Hagh	0.827264	0.000504349	C1
Obscn	0.316755	0.000517729	C1
Ahctf1	0.425084	0.000525977	C1
Steap3	0.404222	0.000530049	C1
Ucp3	0.863429	0.000532948	C1
Rgs12	0.320627	0.000541468	C1
1700055C04Rik	1.09146	0.000577429	C1
Ucp2	0.882915	0.000616335	C1
Wdr26	0.519489	0.00062989	C1
Tspo2	1.04746	0.000647434	C1
Lpin2	0.466259	0.000647434	C1
Prkar2b	0.405069	0.000665746	C1
Gm6313	0.446166	0.000665746	C1
Zfp553	0.268005	0.000679402	C1
Ccdc12	0.47682	0.000681415	C1
Pcsk4	0.736641	0.000691418	C1
Mt1	0.745195	0.000691418	C1
Tecpr2	0.529446	0.000702746	C1
Vmp1	0.457472	0.000721533	C1
Tnk1	0.678199	0.000749451	C1
Psen2	0.422568	0.00075241	C1
Vkorc1l1	0.482755	0.000800675	C1
Tmem116	0.563424	0.000815819	C1
Tpst2	0.521101	0.000819496	C1
Smtnl1	0.771682	0.000833041	C1
Gipc2	0.367087	0.000855288	C1
Pcx	0.397654	0.000906264	C1
Tnp1	0.594416	0.00090869	C1
Arrdc2	0.629247	0.000933032	C1
Thada	0.341249	0.000971564	C1
Gm8013	0.51623	0.000979434	C1
Hk1os	0.72568	0.000982101	C1
Tmem14c	1.01211	0.000987734	C1
Slc7a5	0.470832	0.00102	C1
Lyl1	1.0949	0.00105359	C1
Hectd1	0.474024	0.00108542	C1
Pigq	0.533623	0.00108542	C1
Tlk2	0.438817	0.0010857	C1
Slc12a6	0.467404	0.0011055	C1
Sgk3	0.459289	0.0011285	C1
Mgll	0.386103	0.00114815	C1
Msantd1	0.783454	0.00115552	C1
4930465K10Rik	0.768517	0.00115945	C1
Taldo1	0.706258	0.00118899	C1
E030018B13Rik	0.438062	0.00120769	C1
Fahd1	0.758453	0.00126296	C1
Elmsan1	0.470038	0.00128588	C1
Sla	0.517451	0.00129274	C1
Ttc39aos1	0.624167	0.00129274	C1
Tnrc6b	0.398068	0.0012943	C1
Epg5	0.367923	0.00129945	C1
Susd1	0.400293	0.00130713	C1
Mir7088	0.880536	0.00130713	C1
Pip5k1b	0.29723	0.00133323	C1
Pdzk1ip1	0.718489	0.00133323	C1
Dennd4a	0.516746	0.00136198	C1
Metap2	0.550075	0.00136879	C1
Abcb9	0.480001	0.00136879	C1
Mir6999	0.758973	0.00140089	C1
Chid1	0.446742	0.0014117	C1
1700029M20Rik	0.513266	0.00142601	C1
Slc25a38	0.816234	0.00143582	C1
Gm13848	0.356526	0.0014381	C1
Slc9a1	0.436477	0.00147635	C1
Uba7	0.620414	0.00149432	C1
Stat3	0.608966	0.00152743	C1
Znfx1	0.495695	0.00152743	C1
Ttc39a	0.551751	0.00152772	C1
Tspan33	0.435786	0.00152974	C1
1110020A21Rik	0.396364	0.00154069	C1
Fam53b	0.406789	0.00166632	C1
Hba-a1	1.08509	0.00173241	C1
Alpk3	0.565134	0.00176109	C1
Apol8	0.872262	0.00177214	C1
Pola2	0.619699	0.00177214	C1
Otud4	0.496773	0.00190098	C1
8030462N17Rik	0.509092	0.00201249	C1
Clk3	0.518976	0.00201249	C1
Slc6a9	0.492653	0.00203232	C1
Map2k6	0.43353	0.00205258	C1
Cyb5r3	0.906404	0.00208177	C1
Spns3	0.527336	0.00215125	C1
Adrb2	0.784572	0.00217525	C1
Rgs11	1.09347	0.00219881	C1
E2f2	0.517296	0.00223716	C1
Tmem184a	0.673108	0.00226978	C1
Llgl2	0.55963	0.00236884	C1
Tmc8	0.688927	0.00239906	C1
Gm8439	0.630259	0.00239906	C1
Rnf139	0.886154	0.00242848	C1
Blvrb	0.632428	0.00250259	C1
Gm3716	0.351791	0.00251081	C1
Grtp1	0.692893	0.00252975	C1
Ublcp1	0.631099	0.00254076	C1
Ackr1	0.844035	0.00254142	C1
Rnase1	0.884067	0.00254575	C1
Chsy1	0.401732	0.00255995	C1
Olfr67	0.818382	0.00255995	C1
Cdk8	0.456618	0.00256148	C1
Hbq1a	0.753777	0.00259026	C1
Meiob	0.692155	0.00259564	C1
Gm10814	0.730615	0.00259564	C1
Rnf11	0.571152	0.00259564	C1
Stk24	0.358953	0.00261593	C1
Ano1	0.319432	0.00264165	C1
Trim56	0.468712	0.00266582	C1
Ctcfl	0.474836	0.0026995	C1
Ctsd	0.544243	0.00272413	C1
Trak2	0.546328	0.00275663	C1
Gtpbp4	0.514984	0.00275663	C1
Zfp36l2	0.323581	0.00275663	C1
Ctr9	0.369144	0.00275663	C1
Gata1	0.715756	0.00276461	C1
Slc43a3	0.570559	0.00276731	C1
Gan	0.444687	0.00283282	C1
Lgmn	0.641554	0.00283391	C1
Sde2	0.439155	0.00284857	C1
Vamp5	1.00463	0.00285181	C1
Cnih3	0.325328	0.00290287	C1
Sertad1	0.744297	0.00295753	C1
Cd59a	0.876995	0.0030403	C1
Nfe2l2	0.383883	0.00304783	C1
Klf3	0.427742	0.00312967	C1
Nhlrc4	0.934843	0.00317671	C1
Frs2	0.355916	0.00320572	C1
Snx3	0.47941	0.00327725	C1
Pstpip2	0.675748	0.00331733	C1
Prdx2	0.633873	0.00334954	C1
Mir7023	0.801219	0.00335905	C1
Nt5c3	0.625991	0.00337606	C1
Hspa12b	0.5615	0.00344654	C1
Art4	0.777915	0.0034484	C1
Kel	0.823353	0.00349217	C1
Sla2	0.627845	0.00351827	C1
Fam104a	0.707915	0.00367724	C1
Prkcd	0.419833	0.00372691	C1
Btnl10	0.814366	0.00385647	C1
Ncf4	0.585579	0.00386922	C1
Mir7687	0.373871	0.00391059	C1
Snord12	0.64111	0.00393842	C1
Bsdc1	0.533022	0.00399362	C1
Ptpn11	0.41713	0.00409538	C1
Map2k3	0.447226	0.00411986	C1
Ifrd2	0.621385	0.00411986	C1
Tfr2	0.710953	0.0041802	C1
Tmem204	0.755354	0.0043172	C1
Gm15326	0.48329	0.00432369	C1
Afmid	0.47637	0.00442797	C1
Agfg1	0.360759	0.00448951	C1
Atp5b	0.92575	0.00450074	C1
Telo2	0.590014	0.00452831	C1
Acsl1	0.306339	0.00464049	C1
D17Wsu92e	0.449349	0.00477481	C1
4933424L21Rik	0.464413	0.00487483	C1
Armc9	0.326135	0.00491699	C1
6030468B19Rik	0.689453	0.00493787	C1
Max	0.349157	0.00507362	C1
Sphk1	0.548646	0.00508988	C1
Tmem120b	0.495179	0.00513851	C1
Aqp1	0.595041	0.00519203	C1
Cmah	0.30239	0.00519871	C1
Wipi1	0.443523	0.00520898	C1
Lmna	0.429201	0.00520898	C1
Plekho2	0.486306	0.00520898	C1
Heatr5a	0.417181	0.00532002	C1
Stat5a	0.635359	0.0053827	C1
Mki67	0.377146	0.00540479	C1
Fbxo34	0.477725	0.00549436	C1
Zzz3	0.509725	0.00553763	C1
Prim2	0.308144	0.00557551	C1
Asb17	0.703342	0.00557551	C1
Lrrc23	0.704248	0.00557551	C1
Ccdc102a	0.526842	0.00557551	C1
5033406O09Rik	0.654726	0.0055873	C1
Klf16	0.647422	0.00560924	C1
Slc29a1	0.586335	0.00566343	C1
Vps13c	0.302741	0.00568262	C1
Junb	0.630895	0.00587895	C1
Ak7	0.48557	0.00607535	C1
6030440G07Rik	0.599119	0.00609119	C1
Mob3a	0.498211	0.00610548	C1
Mir21a	0.584094	0.00611676	C1
Fam205c	0.697449	0.00615518	C1
Pik3cg	0.338838	0.00624204	C1
Ssh1	0.441891	0.00624204	C1
Cyp4x1	0.793811	0.00635166	C1
Mpst	0.612034	0.00636749	C1
Incenp	0.436328	0.00640584	C1
Usp24	0.343986	0.00640584	C1
Tmod1	0.406743	0.00652066	C1
Tmem140	0.876196	0.00655992	C1
Nipsnap2	0.595764	0.00658398	C1
Fam78a	0.584547	0.00660549	C1
Ascc2	0.501587	0.00665773	C1
Tor1a	0.834835	0.00668483	C1
Anp32b	0.43569	0.00668665	C1
Gclm	0.527507	0.00678969	C1
Map3k6	0.71421	0.00686122	C1
4930571K23Rik	0.4183	0.00688548	C1
Baz2a	0.374517	0.00694677	C1
Slc22a4	0.5162	0.00694677	C1
A930018P22Rik	0.697246	0.00699289	C1
Slc23a3	0.562389	0.00701466	C1
Ptdss2	0.598471	0.00701466	C1
Actl6b	0.886299	0.00722491	C1
Sigirr	0.794927	0.00722491	C1
Ano9	0.711631	0.00742453	C1
Rmdn3	0.724643	0.00751294	C1
C8g	0.657104	0.00754086	C1
Aqp7	0.440149	0.00754086	C1
Txnrd1	0.447553	0.00754185	C1
Cyren	0.879687	0.00756924	C1
Tatdn1	0.615812	0.00760861	C1
Usp40	0.405831	0.00762648	C1
Zc3hav1	0.531514	0.00772764	C1
Nsmaf	0.512475	0.0078189	C1
Rps6ka1	0.260318	0.0078189	C1
Padi1	0.475211	0.00788395	C1
Optc	0.378009	0.00791514	C1
Bysl	0.812049	0.00802099	C1
Pkd1l2	0.429934	0.00806292	C1
N4bp2l1	0.603789	0.00816042	C1
Pak6	0.418301	0.0081631	C1
Atp1b2	0.683054	0.00821106	C1
1700034H15Rik	0.450974	0.00821159	C1
Myo1c	0.526749	0.00822754	C1
Prkab1	0.632666	0.00825819	C1
Ptp4a3	0.487948	0.00838747	C1
March5	0.620867	0.00838747	C1
Rab35	0.408576	0.00851764	C1
Icam5	0.622209	0.00853593	C1
Mylk3	0.55352	0.00853809	C1
Cd47	0.32764	0.00858133	C1
Minpp1	0.358298	0.00871782	C1
Vps25	0.770506	0.00875373	C1
Rab37	0.37483	0.00875495	C1
Aplf	0.503514	0.00878838	C1
Pik3cd	0.59026	0.00878858	C1
Eid3	0.396141	0.00891085	C1
Castor1	0.781098	0.00893236	C1
Bco1	0.627195	0.00897078	C1
Appbp2os	0.523212	0.00908501	C1
Fam220a	0.546072	0.00911272	C1
Faiml	0.520305	0.00911272	C1
Gm5475	0.530174	0.00919928	C1
Cpeb4	0.508439	0.0092011	C1
Tnk2os	0.487724	0.00921759	C1
Ptpre	0.324857	0.00922652	C1
Unkl	0.50657	0.0092702	C1
A730017L22Rik	0.489738	0.00939847	C1
E130215H24Rik	0.616852	0.00940231	C1
Add1	0.406594	0.00940231	C1
Cd9	0.371723	0.00940231	C1
Gm8580	1.17481	0.00946977	C1
Pds5a	0.315426	0.00949479	C1
Mir142b	0.599301	0.00967736	C1
Blm	0.364314	0.00974658	C1
Tbcd	0.263347	0.00978532	C1
Zfp341	0.522596	0.00987676	C1
Pitpnc1	0.262736	0.0102187	C1
Tal1	0.612218	0.0102293	C1
Ugt1a1	1.21163	0.0105263	C1
Dedd2	0.370511	0.0106313	C1
Grina	0.790242	0.010687	C1
Ern1	0.364487	0.0107294	C1
Rac2	0.61001	0.0107557	C1
Ncoa7	0.391718	0.0108816	C1
Spire1	0.313786	0.0109915	C1
Hba-a2	1.1519	0.0110151	C1
Eloa	0.654336	0.0110747	C1
Rnase6	0.920298	0.0113802	C1
Tbc1d2b	0.410296	0.0113802	C1
Hist1h2bj	0.579251	0.01142	C1
Cep85	0.432946	0.0114863	C1
Slc43a1	0.562352	0.0116595	C1
Rc3h1	0.526813	0.0117029	C1
Olfr631	1.05816	0.0117139	C1
Picalm	0.569982	0.0117154	C1
Ldlrap1	0.299083	0.0117162	C1
Rexo1	0.471989	0.0120341	C1
Ntn4	0.354561	0.0122574	C1
Fam69a	0.330897	0.0122574	C1
Ninl	0.394877	0.012279	C1
Tspyl3	0.835343	0.012279	C1
Ppfia1	0.396175	0.012279	C1
Tnfaip2	0.58573	0.0123807	C1
Ninj2	0.449695	0.0123914	C1
F2	0.749613	0.0124381	C1
Scarna13	0.357233	0.0125205	C1
Lin54	0.601783	0.0127559	C1
Rangap1	0.52189	0.0130215	C1
Galnt15	0.355134	0.0131128	C1
Plpp1	0.408494	0.0131238	C1
Smox	0.40115	0.0131238	C1
2310010J17Rik	0.558072	0.0131238	C1
Tmem95	0.585097	0.0131554	C1
Arhgdig	1.07473	0.0132283	C1
Itga4	0.396188	0.0132739	C1
St3gal2	0.409542	0.0132739	C1
Tuba4a	1.01618	0.0134309	C1
Ppox	0.70017	0.0134623	C1
2610206C17Rik	0.443521	0.0135254	C1
Map2k3os	0.516507	0.0136982	C1
Slc16a6	0.612261	0.013732	C1
Izumo4	0.537304	0.0138491	C1
Isca1	0.487873	0.0138491	C1
Pced1b	0.265018	0.0138491	C1
Vdr	0.426897	0.013883	C1
Cabin1	0.283352	0.0139257	C1
Gramd4	0.304471	0.0139257	C1
Dnajc16	0.543874	0.0140363	C1
Slc30a1	0.481612	0.0140421	C1
Dgkz	0.491112	0.0140653	C1
1700034P13Rik	0.581352	0.0141305	C1
Atrn	0.448838	0.0141406	C1
Mapk3	0.52822	0.014196	C1
Mxd1	0.45756	0.0144029	C1
Gm9776	0.51082	0.0146172	C1
Dus2	0.520544	0.0146563	C1
Lao1	0.420182	0.014756	C1
Olfr523	0.640414	0.0147936	C1
Dcps	0.426249	0.0147936	C1
Tfeb	0.377267	0.0149561	C1
Tspoap1	0.510081	0.014977	C1
Hba-x	1.37479	0.0150248	C1
Phf13	0.594037	0.0150633	C1
Jak1	0.36839	0.0150711	C1
Acsf3	0.286131	0.0150711	C1
Mafk	0.432569	0.0151716	C1
C330020E22Rik	0.600634	0.0153675	C1
Adipor1	0.620976	0.0155301	C1
Gstm4	0.750243	0.0155588	C1
Ugcg	0.361926	0.015843	C1
Unc13d	0.543107	0.0158482	C1
Klb	0.319374	0.0158825	C1
Cbx7	0.393336	0.0160622	C1
Lrrc8b	0.313594	0.0160622	C1
BC017158	0.536621	0.0160988	C1
Bri3bp	0.707759	0.0161977	C1
Alad	0.723464	0.0162441	C1
Ormdl3	0.712557	0.0162529	C1
Dnase2a	0.715834	0.0163665	C1
Rtn4rl1	0.289613	0.0163817	C1
Tex14	0.309119	0.0163817	C1
March8	0.357479	0.0164312	C1
Lrpprc	0.342743	0.0166527	C1
Rasd1	0.63416	0.0167057	C1
Fam241a	0.624543	0.0169456	C1
Ctsb	0.437557	0.0170908	C1
Atxn2	0.402985	0.0170908	C1
Afg3l2	0.599808	0.0171082	C1
Fis1	0.56144	0.0171549	C1
Mir7659	0.582758	0.0171916	C1
Fhdc1	0.381956	0.0172024	C1
Eps15l1	0.298388	0.0172102	C1
Rab8b	0.465403	0.0172102	C1
Ltbp2	0.302034	0.0173278	C1
Ampd3	0.363999	0.0174706	C1
E2f3	0.299559	0.0175748	C1
D5Ertd579e	0.318727	0.0175748	C1
Kifc2	0.557819	0.0175923	C1
Lrrc8c	0.342202	0.017875	C1
F630206G17Rik	0.504504	0.0179146	C1
Afp	0.689388	0.0185568	C1
Sipa1	0.538783	0.0185615	C1
Podxl	0.32583	0.0187155	C1
Thra	0.45947	0.0188207	C1
Eif2b3	0.498484	0.0189373	C1
Clstn3	0.563804	0.018976	C1
Tacr2	0.506141	0.0190277	C1
Wee1	0.365081	0.0190277	C1
Tbc1d13	0.616765	0.0191172	C1
Tst	0.647306	0.0191832	C1
Slc11a2	0.499835	0.0191995	C1
Ccnf	0.46011	0.0200159	C1
Smim3	0.383383	0.0200591	C1
Gm9833	0.37208	0.0200591	C1
Ccl22	0.618907	0.02022	C1
Rbm19	0.259561	0.0202521	C1
Haspin	0.825021	0.0203643	C1
Lypd4	0.482445	0.0204459	C1
Tmprss9	0.532361	0.0206678	C1
Tnfrsf21	0.311269	0.0208884	C1
Abcg4	0.558269	0.0209481	C1
Hmgxb3	0.474558	0.0210893	C1
Sept8	0.406664	0.0211452	C1
Lypd8	0.518829	0.0212043	C1
Atpif1	0.674746	0.0212043	C1
Mettl8	0.343001	0.0213556	C1
Fasl	0.39494	0.0214862	C1
Kmt5a	0.446441	0.0216606	C1
Klhl26	0.462116	0.0216805	C1
Pdzd8	0.476786	0.0217039	C1
Zfp652	0.410689	0.0217682	C1
Bex6	0.641614	0.0217943	C1
Ap3b1	0.286079	0.0218967	C1
Sun1	0.433697	0.0218967	C1
Tmod3	0.681498	0.0219802	C1
Akr7a5	0.531941	0.0219901	C1
Fgf3	0.288272	0.0219901	C1
Cnppd1	0.676739	0.0220627	C1
Khsrp	0.512167	0.022322	C1
Inpp5f	0.304027	0.0226562	C1
Acsl5	0.628493	0.0228261	C1
Samd11	0.724841	0.0228261	C1
Epor	0.836269	0.0228261	C1
Clta	0.580632	0.023025	C1
Sh3bp2	0.509919	0.0231002	C1
Gid8	0.728062	0.0231507	C1
Rnaseh2a	0.50228	0.0234449	C1
Psmd9	0.344853	0.023459	C1
Lhpp	0.253786	0.023459	C1
Nucb1	0.512659	0.0236458	C1
Slc26a8	0.427818	0.0236927	C1
Tatdn2	0.676682	0.0237014	C1
Ssc4d	0.462328	0.0237505	C1
D1Ertd622e	0.295202	0.023862	C1
Abcg1	0.396485	0.0240351	C1
Gngt2	0.679019	0.0241019	C1
Siglec1	0.496892	0.0244188	C1
Fbxo3	0.47015	0.024427	C1
Aqp9	0.423018	0.0252121	C1
Usp10	0.336666	0.0253811	C1
Hesx1	0.829435	0.0255197	C1
Npepps	0.481057	0.0255663	C1
Sbno2	0.37944	0.0257434	C1
Ak6	0.832354	0.0258353	C1
Selenbp1	0.761629	0.0258633	C1
Cers2	0.568191	0.0260699	C1
Aqp3	0.577277	0.0261715	C1
Dennd2c	0.495135	0.0263072	C1
Fbrs	0.606155	0.0263335	C1
Eprn	0.474898	0.0263867	C1
Fn3k	0.694079	0.0264175	C1
Ddx28	0.51403	0.0264543	C1
Syngr1	0.562788	0.0264879	C1
Cdkl1	0.434978	0.026585	C1
Mir1968	0.501315	0.026648	C1
Fam120a	0.321913	0.0266691	C1
Tssk3	0.668032	0.0266691	C1
Ifitm10	0.394075	0.0268671	C1
Cybc1	0.63644	0.0270616	C1
Arhgap17	0.339494	0.0271431	C1
Adamtsl5	0.578658	0.027286	C1
Sp4	0.35637	0.0272997	C1
Vwf	0.261685	0.0272997	C1
Cdc42ep2	0.605223	0.0273553	C1
Tcf3	0.271724	0.0274402	C1
Rab27b	0.358451	0.0274402	C1
Kif9	0.50123	0.0275433	C1
Sp1	0.31328	0.0277686	C1
Slc2a1	0.421258	0.0277686	C1
Zfp639	0.607325	0.0278044	C1
Zc3h4	0.371827	0.0279648	C1
Slfn3	0.967877	0.0283078	C1
Gstp3	0.802001	0.0283078	C1
Dclre1b	0.676026	0.0283078	C1
Adap1	0.391443	0.0283078	C1
Smco3	0.929592	0.0283326	C1
Gfod1	0.3092	0.028511	C1
4930405O22Rik	0.481451	0.028511	C1
Comt	0.574703	0.0286551	C1
Fig4	0.268588	0.0288979	C1
Hist1h4i	0.504352	0.028916	C1
Dhcr24	0.330957	0.0290066	C1
Mt2	0.780685	0.0290066	C1
Icam4	0.778801	0.0290066	C1
Mfsd2b	0.575285	0.0290675	C1
Acp1	0.460156	0.0293663	C1
Gtf3c5	0.521975	0.0294307	C1
Sema4b	0.358191	0.0294307	C1
Crlf3	0.513149	0.0294484	C1
Erv3	0.696372	0.0294702	C1
Tut7	0.304304	0.0294734	C1
Tnk2	0.414867	0.0294734	C1
Ckap2l	0.375001	0.0294734	C1
Slc16a1	0.318289	0.0296423	C1
Mtss1	0.287395	0.0296872	C1
Gm7244	0.614223	0.0296872	C1
Gm9895	0.615131	0.0297191	C1
Dot1l	0.348462	0.0298087	C1
Ccl3	0.5857	0.0298087	C1
Pik3cb	0.393618	0.0298087	C1
4930406D18Rik	0.409009	0.029992	C1
St3gal4	0.438244	0.029992	C1
Trim58	0.602152	0.0301766	C1
5730422E09Rik	0.324413	0.0303311	C1
Mroh1	0.340177	0.030581	C1
Ttll12	0.575091	0.0305835	C1
Oscar	0.469484	0.030738	C1
Zzef1	0.451953	0.0307489	C1
1700017B05Rik	0.359716	0.0307489	C1
Mgat4b	0.501286	0.0307812	C1
Xpnpep3	0.560842	0.0307865	C1
Cd2bp2	0.465063	0.0307865	C1
Dnaja4	0.563883	0.0307865	C1
Elovl1	0.642867	0.0310108	C1
Evi5	0.35565	0.0310427	C1
Mad2l1bp	0.926034	0.0311223	C1
Mvp	0.410817	0.0313822	C1
A530013C23Rik	0.319305	0.0314487	C1
Mir3094	0.548055	0.0315494	C1
Syne3	0.274122	0.0316537	C1
Smc1a	0.424457	0.0316537	C1
Rbm6	0.396798	0.0318249	C1
Tmem56	0.335963	0.0318325	C1
Capn1	0.581058	0.0318356	C1
Cdr2	0.6055	0.0318356	C1
Rnf141	0.623114	0.0318517	C1
Gm38670	0.587887	0.0319724	C1
Ell	0.301592	0.0321966	C1
Trappc10	0.288956	0.0326126	C1
Mrto4	0.574941	0.0326126	C1
Bsn	0.260759	0.0326126	C1
Rnf145	0.401191	0.0332694	C1
Ptk2b	0.33514	0.0333654	C1
Taf8	0.442641	0.0334407	C1
Vcl	0.270427	0.0335697	C1
Aqp8	0.723093	0.0336441	C1
Hyal2	0.491605	0.0336807	C1
Ogdh	0.365576	0.0337615	C1
Ptbp3	0.404638	0.0338384	C1
Asprv1	0.418439	0.0342042	C1
Myo9b	0.255039	0.0342792	C1
Tent5c	0.414493	0.0345256	C1
Slc3a2	0.402555	0.0346155	C1
Zbtb7a	0.32475	0.0346335	C1
Gcn1l1	0.299775	0.0348403	C1
Dusp16	0.339651	0.0348403	C1
Slc19a1	0.467986	0.0349381	C1
Brd4	0.321483	0.0349381	C1
Tbc1d22bos	0.55499	0.0352053	C1
4930577N17Rik	0.349162	0.0352053	C1
Hif3a	0.464317	0.0352053	C1
Itgae	0.483141	0.0352975	C1
Pan3	0.274017	0.0354366	C1
Lmf2	0.630159	0.0355466	C1
Kntc1	0.389949	0.0356178	C1
Pkp3	0.63587	0.0356178	C1
Hist1h2bf	0.767964	0.0357627	C1
Ap3d1	0.369732	0.0357872	C1
Arel1	0.452042	0.0357872	C1
Ugt1a5	0.567453	0.0361785	C1
Arhgap45	0.46345	0.0367532	C1
Mavs	0.556911	0.0367532	C1
Ggta1	0.316503	0.0370013	C1
Aunip	0.610789	0.0370013	C1
Ampd1	0.448356	0.0372197	C1
Nlrc4	0.465208	0.0372771	C1
St3gal5	0.352304	0.0375609	C1
Eif5a	0.604029	0.0376368	C1
Rad51d	0.503143	0.0380894	C1
1700072O05Rik	0.372477	0.0382188	C1
Apex2	0.486679	0.0383064	C1
Pdia2	0.615554	0.0383792	C1
Kif15	0.509722	0.0385648	C1
Golm1	0.365072	0.0388261	C1
Ap3s2	0.530538	0.0388261	C1
St13	0.844876	0.0388323	C1
Capn15	0.466712	0.0388555	C1
Apoa2	0.654321	0.0388582	C1
Zdhhc6	0.748347	0.0391811	C1
Prdx3	0.692262	0.0392769	C1
Xcr1	0.561941	0.0395122	C1
B4galt1	0.38888	0.0397508	C1
Mtrf1	0.521568	0.0399507	C1
Hpd	0.459448	0.0399507	C1
Usp4	0.417477	0.0400589	C1
C1qtnf12	0.765152	0.0401101	C1
Hnrnpul2	0.61439	0.0404975	C1
Lrrc25	0.518106	0.0405012	C1
Cela3a	0.484185	0.0406453	C1
Sdad1	0.750243	0.0406453	C1
Spen	0.312512	0.0407595	C1
Serpinb6b	0.516227	0.0411318	C1
Ndufb9	0.829626	0.0411318	C1
Arih2	0.453846	0.0411946	C1
St5	0.323211	0.0413415	C1
Uros	0.587816	0.0415297	C1
AI467606	0.475005	0.0415948	C1
2210414B05Rik	0.635853	0.0416993	C1
Pxn	0.27765	0.0417127	C1
Zfand6	0.421351	0.0417438	C1
Ptx4	0.70316	0.0421356	C1
Cop1	0.325269	0.0422207	C1
Bcl2l13	0.409412	0.0423328	C1
Lpcat3	0.416637	0.042468	C1
Rgcc	0.455594	0.0425699	C1
Foxk2	0.336827	0.0428329	C1
3830408C21Rik	0.328267	0.0428641	C1
Mapkapk3	0.387476	0.0428641	C1
Plekhm2	0.436161	0.0431046	C1
Tomm40l	0.624274	0.0431048	C1
Prr15l	0.567254	0.0431048	C1
Atp6v1e1	0.64969	0.0432834	C1
Pcp2	0.730329	0.0434231	C1
Csk	0.494089	0.0435042	C1
Dtx2	0.498308	0.0435157	C1
Eif3d	0.556989	0.0435249	C1
Nploc4	0.449393	0.0435491	C1
Ncaph2	0.484213	0.0435491	C1
Tmem250-ps	0.46519	0.0435491	C1
Mir677	0.964328	0.043877	C1
F930017D23Rik	0.402741	0.0439367	C1
Larp4	0.42864	0.0439367	C1
Gm12596	0.398397	0.0444605	C1
Tfrc	0.455875	0.0444853	C1
Eif3b	0.464843	0.0445301	C1
Itsn2	0.297657	0.0446105	C1
Morn3	0.587885	0.0446701	C1
Micall2	0.343544	0.0446701	C1
1700028E10Rik	0.397419	0.0446701	C1
Asb17os	1.17747	0.0447657	C1
Supt6	0.533622	0.0448813	C1
Shmt1	0.440829	0.0450738	C1
Irf6	0.427275	0.0456868	C1
Pcnt	0.317557	0.0456868	C1
Tbc1d22b	0.379864	0.0456868	C1
Wnk4	0.448301	0.0456874	C1
Stradb	0.479349	0.0457406	C1
Ammecr1	0.331288	0.0458619	C1
Zfas1	0.661911	0.0459044	C1
Trim59	0.423546	0.0460405	C1
Cct2	0.4973	0.0463007	C1
Tbc1d10b	0.578756	0.0464522	C1
Myo7a	0.329731	0.0464721	C1
Rad50	0.4574	0.046552	C1
Plek2	0.360759	0.046552	C1
Lrrc29	0.471308	0.046667	C1
Tedc2	0.589809	0.0468782	C1
Reep6	0.576496	0.0468804	C1
Atp8b3	0.455173	0.0468804	C1
Map2k2	0.358489	0.0468804	C1
Ctss	0.552875	0.04763	C1
Mast2	0.349311	0.047636	C1
Tmem217	0.322501	0.0479335	C1
Fech	0.382802	0.04826	C1
Parp10	0.408614	0.0484054	C1
Ndel1	0.366527	0.0484469	C1
Retreg3	0.416575	0.0485515	C1
Abcb6	0.457997	0.048717	C1
Fez2	0.398863	0.048717	C1
F830208F22Rik	0.565691	0.048717	C1
Snhg3	1.01536	0.0487472	C1
Relt	0.411528	0.0488133	C1
Cpne7	0.645312	0.0488133	C1
A330023F24Rik	0.690964	0.0490081	C1
Mark3	0.280759	0.0490081	C1
Odc1	0.273235	0.0491191	C1
Ppard	0.271872	0.0494353	C1
Atp2a3	0.468353	0.0495002	C1
Mrm1	0.367119	0.0498677	C1
Wwp2	1.12226	3.69798e-11	C2
Mir140	1.47586	1.32818e-08	C2
Aff3	0.512156	6.82131e-08	C2
Syt8	1.08128	1.71267e-07	C2
Col2a1	1.02432	1.86524e-07	C2
Col9a1	0.907855	2.51313e-07	C2
Sox5	0.399268	4.11434e-07	C2
Mecom	0.449914	6.81238e-07	C2
Dnm3	0.413912	8.47662e-07	C2
2310005E17Rik	0.718415	1.51799e-06	C2
A530006G24Rik	0.897534	1.51799e-06	C2
H19	1.1028	1.51799e-06	C2
Col11a1	0.726565	1.58438e-06	C2
Matn4	1.06094	1.87809e-06	C2
Pax1	0.835505	2.52378e-06	C2
Chst11	0.452972	6.14583e-06	C2
Fli1	0.602362	1.01839e-05	C2
Cspg4	0.962608	1.01839e-05	C2
Col9a3	1.10911	1.46969e-05	C2
Tns2	0.881203	1.56795e-05	C2
Lrig3	0.57584	3.64285e-05	C2
Fendrr	0.645653	5.82695e-05	C2
Fgfr2	0.497509	6.66594e-05	C2
Tenm3	0.454601	6.66594e-05	C2
Creb3l2	0.491151	8.86285e-05	C2
Bmpr1b	0.43582	9.8463e-05	C2
AI646519	0.866215	0.000101957	C2
Ust	0.406891	0.000102005	C2
Plod2	0.738579	0.000161866	C2
Hoxb3	0.803584	0.000161956	C2
Papss2	0.762736	0.000163854	C2
Lrp6	0.54612	0.000163854	C2
Trps1	0.534403	0.000182885	C2
Dnm3os	0.60261	0.000197237	C2
Rab28	0.652312	0.000221936	C2
Sorbs2	0.439319	0.000221936	C2
Psmd7	0.663608	0.000247973	C2
Nkx3-2	0.988649	0.000356832	C2
Acan	0.683277	0.000378814	C2
Ddc	0.600183	0.000437278	C2
Crocc2	0.527458	0.000492934	C2
Foxf1	0.994504	0.000492934	C2
Igf2os	0.82113	0.000514305	C2
Slc25a21	0.373582	0.00053821	C2
Prdm16	0.32328	0.000610796	C2
4930452G13Rik	0.808179	0.000715791	C2
Foxd1	0.619938	0.000773262	C2
Farp1	0.384663	0.000884724	C2
B430319G15Rik	0.689719	0.000884724	C2
Foxf2	0.828728	0.000964665	C2
Rarg	0.683788	0.000964665	C2
Gm26633	0.667642	0.000964665	C2
Senp1	0.655611	0.00097856	C2
Mbnl1	0.557961	0.00104039	C2
Glcci1	0.364297	0.00104039	C2
Ptch1	0.411208	0.00127736	C2
2810442N19Rik	0.504368	0.00133715	C2
Gmds	0.365399	0.00133715	C2
Cnmd	0.880059	0.00142398	C2
Sox6	0.354169	0.00142398	C2
Gm4668	0.685076	0.00161483	C2
BC006965	0.521087	0.00161765	C2
Fgfrl1	0.641391	0.00161765	C2
Crispld1	0.738499	0.00161932	C2
1700060C16Rik	0.463567	0.00164695	C2
Itga9	0.297564	0.00184116	C2
Igf2	0.534139	0.00187313	C2
2610035D17Rik	0.375573	0.00212641	C2
Glt28d2	0.483242	0.00239544	C2
Unc5c	0.362521	0.00239544	C2
Mir483	0.750227	0.00239544	C2
Foxc1	0.640403	0.00248383	C2
Ctdspl	0.440868	0.00248383	C2
Ctgf	0.582028	0.00268709	C2
Mpped2	0.389895	0.0028203	C2
Flrt2	0.554454	0.00291453	C2
Ror1	0.367366	0.00291453	C2
Limd1	0.609277	0.00291453	C2
Gm2176	0.734951	0.00306017	C2
Pkdcc	0.413305	0.0032055	C2
Cald1	0.404743	0.0032055	C2
Pknox2	0.369831	0.0032055	C2
Adamts6	0.455097	0.00323412	C2
Pakap	0.332893	0.00382012	C2
Mir199b	0.580837	0.00389553	C2
Col27a1	0.441956	0.00393445	C2
Lrig1	0.480989	0.00393445	C2
Sulf2	0.376866	0.00421461	C2
Mdfi	0.552456	0.00422005	C2
Spsb1	0.404259	0.00422005	C2
Bmper	0.414026	0.00422005	C2
Fat4	0.395303	0.00456338	C2
Kcnq1	0.345342	0.00479246	C2
Rnf144a	0.478523	0.00490135	C2
Gm23363	0.787694	0.00490135	C2
Mir7041	0.540089	0.00495869	C2
Nfatc1	0.438203	0.0050605	C2
1700018A04Rik	0.718863	0.00515942	C2
Thada	0.334945	0.00527091	C2
Adgrg6	0.384788	0.00530269	C2
Rbpjl	0.738345	0.00587349	C2
Bhlhe40	0.549969	0.0061054	C2
Pax9	0.712136	0.00622985	C2
Mest	0.608845	0.00626943	C2
Cpa1	0.92273	0.00650149	C2
Chsy1	0.425543	0.00657295	C2
Glis1	0.315326	0.00699082	C2
Itga11	0.425421	0.00699082	C2
Tnc	0.358435	0.00749236	C2
Mcc	0.295792	0.00780722	C2
Mir148a	0.398304	0.00780722	C2
Mirg	0.646333	0.00813578	C2
Adamtsl1	0.343021	0.00830538	C2
0610040F04Rik	0.386551	0.00847861	C2
Cyp26b1	0.466373	0.00934005	C2
Col9a2	0.567034	0.00940306	C2
Tgm2	0.473669	0.010354	C2
Eif3h	0.461365	0.0107179	C2
G630071F17Rik	0.632093	0.0107179	C2
Lsp1	0.566655	0.0107179	C2
Ebf1	0.320065	0.0110973	C2
Mir6538	0.660217	0.0110973	C2
D630003M21Rik	0.442873	0.0110973	C2
Sorbs2os	0.480068	0.0113298	C2
1700042O10Rik	0.70402	0.0121352	C2
Tle1	0.472959	0.0121352	C2
Gm13985	0.668463	0.0127516	C2
1700018B08Rik	0.541228	0.0127516	C2
Rflna	0.490775	0.0130194	C2
Prr33	0.639138	0.0131289	C2
Gm4265	0.498124	0.0132113	C2
Mir145b	0.548334	0.0134893	C2
Dysf	0.286359	0.013773	C2
Col14a1	0.379785	0.0140627	C2
Atraid	0.716174	0.0141362	C2
4930503F20Rik	0.419	0.0147934	C2
Btbd3	0.45173	0.0147934	C2
Umad1	0.332386	0.0147934	C2
Pde11a	0.312831	0.0149317	C2
Gpc3	0.341353	0.0149317	C2
Foxl1	0.505704	0.0152377	C2
Dnm1	0.403511	0.0153087	C2
Snap91	0.428542	0.0153087	C2
Zfp521	0.26466	0.0156337	C2
Prickle1	0.40231	0.0158777	C2
Galnt7	0.394806	0.0158777	C2
Cdkn1c	0.531373	0.0162149	C2
Palm2	0.408465	0.0173623	C2
Frzb	0.517465	0.017635	C2
Mir7661	0.587075	0.017635	C2
Serpinh1	0.556458	0.0184846	C2
4930546C10Rik	0.493571	0.0187789	C2
Odf3l1	0.512789	0.0190761	C2
Phlda1	0.523941	0.0215061	C2
Ghr	0.414669	0.0228894	C2
Bicc1	0.355283	0.0230205	C2
Hoxb5os	0.552562	0.0230205	C2
Nctc1	0.455621	0.0230205	C2
Trabd2b	0.342017	0.0235045	C2
Chst3	0.365266	0.0239984	C2
Thap12	0.405464	0.0250164	C2
Tox	0.291233	0.0254174	C2
Pnrc1	0.516474	0.0259504	C2
1700017G19Rik	0.462849	0.0264941	C2
Mcu	0.287946	0.0274843	C2
Ost4	0.623035	0.0301379	C2
Chad	0.829489	0.0306168	C2
Stk26	0.581388	0.0306168	C2
Cd63	0.640775	0.0312415	C2
Abhd10	0.684114	0.0314652	C2
Gm15867	0.692675	0.0315485	C2
Scarf2	0.464078	0.032679	C2
Fbp1	0.555158	0.0331815	C2
Sucnr1	0.574584	0.0331815	C2
Lrp5	0.385314	0.033872	C2
Tnnt3	0.600326	0.0341348	C2
Mtmr12	0.4588	0.0342755	C2
Kcnj6	0.337797	0.0342755	C2
Sertad4	0.70318	0.0354113	C2
Twsg1	0.481169	0.0354113	C2
Celrr	0.387932	0.0359942	C2
Mir675	0.560329	0.0359942	C2
Gm9833	0.549305	0.0375061	C2
Bbox1	0.495496	0.0378099	C2
Impa2	0.436105	0.0381209	C2
Gli2	0.276745	0.0389184	C2
4732490B19Rik	0.721576	0.0389184	C2
Edil3	0.256632	0.0389184	C2
Hao1	0.495742	0.0394095	C2
Gm15408	0.619732	0.0394095	C2
D830013O20Rik	0.445004	0.040229	C2
Trim14	0.507411	0.0410587	C2
Ccdc92	0.443784	0.0443647	C2
Twist2	0.348418	0.0451421	C2
Map3k5	0.324461	0.0451421	C2
Chrm1	0.761122	0.0454955	C2
Flnb	0.360287	0.0457227	C2
Adgra2	0.481585	0.0457227	C2
AA545190	0.54481	0.0466671	C2
Krt87	0.929587	0.048293	C2
Vcan	0.368314	0.0490581	C2
Fyb	0.48653	0.0490581	C2
Mn1	0.320461	0.0490581	C2
Atp23	0.410864	0.0493375	C2
Usp29	0.322089	0.0493375	C2
A630012P03Rik	0.500789	0.0493375	C2
Ttc6	0.479191	0.0499914	C2
Grm8	0.312643	1.09116e-10	C3
Sntg1	0.276912	1.02114e-09	C3
Epha6	0.322605	6.85536e-09	C3
Csmd3	0.328435	1.06257e-08	C3
Nrg3	0.296366	3.32543e-08	C3
Snrpn	0.353116	3.49405e-08	C3
Cntnap5b	0.334893	3.8673e-08	C3
Tenm1	0.395024	3.8673e-08	C3
Vma21	0.585467	4.85964e-08	C3
Kcnh8	0.289569	5.11837e-08	C3
Nell1	0.277557	6.75393e-08	C3
Gabrg3	0.299	6.75393e-08	C3
Lingo2	0.285269	7.43222e-08	C3
St18	0.264646	1.58711e-07	C3
Grid2	0.254922	1.69932e-07	C3
Igfl3	0.553564	1.69932e-07	C3
Dmd	0.325557	1.69932e-07	C3
Grm3	0.315561	1.77965e-07	C3
Cdh18	0.296753	2.67604e-07	C3
Fstl5	0.29957	6.79203e-07	C3
Gm20268	0.505131	7.95161e-07	C3
Cntnap5a	0.283941	9.60012e-07	C3
Efhc2	0.409366	9.87494e-07	C3
Fam47c	0.538238	1.03344e-06	C3
Fut9	0.309069	1.09689e-06	C3
Sgcz	0.263525	1.09689e-06	C3
Mir3964	0.399413	1.15587e-06	C3
Otud7a	0.278617	1.2489e-06	C3
Lrrc4c	0.26319	1.46393e-06	C3
Vmn1r10	0.621265	1.47061e-06	C3
Nrcam	0.31307	1.49534e-06	C3
Actrt1	0.654289	1.49745e-06	C3
Oca2	0.269438	1.59374e-06	C3
Cypt15	0.511382	1.85319e-06	C3
9530036O11Rik	0.2678	2.45609e-06	C3
G6pd2	0.496945	2.45609e-06	C3
Nlrp4b	0.731136	2.49158e-06	C3
Rmst	0.405734	2.51312e-06	C3
Gabra5	0.46171	2.51312e-06	C3
Fgf13	0.343814	2.51312e-06	C3
Amy2a5	0.482767	2.62012e-06	C3
Grm5	0.298845	3.51631e-06	C3
4930518J21Rik	0.416301	3.63861e-06	C3
Xkr4	0.266628	3.71342e-06	C3
1700109I08Rik	0.437062	4.06998e-06	C3
Sult2a4	0.480061	5.07832e-06	C3
Neto1	0.325783	5.09897e-06	C3
Ralyl	0.326667	5.47536e-06	C3
Luzp2	0.329781	5.47536e-06	C3
Gm8787	0.541549	6.202e-06	C3
Lrch2	0.439477	6.29306e-06	C3
Adgrb1	0.268549	7.38852e-06	C3
Gpr143	0.537192	8.4949e-06	C3
1700018B24Rik	0.40425	9.73669e-06	C3
Epha5	0.332677	9.76143e-06	C3
Speer6-ps1	0.414078	1.07211e-05	C3
Edil3	0.270382	1.07211e-05	C3
Tmem178b	0.280282	1.07211e-05	C3
Wdr44	0.424957	1.09519e-05	C3
Cdh12	0.319988	1.25746e-05	C3
Tex13c1	0.444975	1.2624e-05	C3
1700022A22Rik	0.425181	1.38906e-05	C3
Cntn6	0.310242	1.51702e-05	C3
Gm382	0.510502	1.58309e-05	C3
Gm15104	0.598866	1.75685e-05	C3
Trpc5	0.346082	1.77894e-05	C3
1700003E24Rik	0.526516	1.89288e-05	C3
Gm20754	0.283165	2.00926e-05	C3
Impg2	0.355211	2.07343e-05	C3
Tmprss15	0.30469	2.07343e-05	C3
B230209E15Rik	0.4243	2.3507e-05	C3
Gm5168	0.715719	2.3507e-05	C3
Gm5938	0.701308	2.3507e-05	C3
Pou3f4	0.443934	2.3507e-05	C3
C630031E19Rik	0.354497	2.37485e-05	C3
Il1rapl1	0.32608	2.39042e-05	C3
Klra22	0.326095	2.72213e-05	C3
Dach2	0.326347	2.79392e-05	C3
A630010A05Rik	0.435973	2.84749e-05	C3
Slc9a7	0.386864	2.94678e-05	C3
4932411N23Rik	0.468927	3.22878e-05	C3
Pcdh11x	0.330795	3.23247e-05	C3
Nwd2	0.389233	3.3739e-05	C3
2810403D21Rik	0.448028	3.41496e-05	C3
4921511C20Rik	0.416104	3.51188e-05	C3
4921511M17Rik	0.471753	3.62865e-05	C3
Gm5108	0.416165	3.72615e-05	C3
Sult2a3	0.418487	3.96809e-05	C3
Serpini2	0.404498	3.98603e-05	C3
Gabrb3	0.303672	4.00785e-05	C3
Pcdh8	0.36667	4.03456e-05	C3
Kcnd2	0.28997	4.03456e-05	C3
Gm3985	0.331879	4.03456e-05	C3
Gm14781	0.583692	4.03456e-05	C3
Slx	0.602965	4.08366e-05	C3
Cldn34b4	0.468158	4.81785e-05	C3
A330093E20Rik	0.288804	4.82165e-05	C3
Vmn2r59	0.500098	4.82165e-05	C3
Mageb16-ps1	0.425724	4.82165e-05	C3
Mir6238	0.37825	4.8706e-05	C3
Mir124a-1hg	0.415451	5.01714e-05	C3
Gm17750	0.304191	5.05412e-05	C3
Dsg1b	0.517658	5.05412e-05	C3
Pcsk2	0.263908	5.05412e-05	C3
Olfr963	0.66995	5.14089e-05	C3
Map2	0.286134	5.55313e-05	C3
Pclo	0.285614	5.74452e-05	C3
Serpinb3b	0.395864	6.06038e-05	C3
Vmn1r208	0.504705	6.06038e-05	C3
Ctsm	0.453882	6.61513e-05	C3
Mdga2	0.250515	6.75422e-05	C3
Ncam2	0.315751	6.78537e-05	C3
2810047C21Rik1	0.485149	6.78537e-05	C3
Sult2a6	0.467052	6.78537e-05	C3
Gabra2	0.30066	7.04726e-05	C3
4930515L19Rik	0.473972	7.19051e-05	C3
Frmd3	0.309664	7.5177e-05	C3
4930567H17Rik	0.795465	7.85053e-05	C3
Chl1	0.258844	8.10298e-05	C3
Ssxb1	0.376613	8.13742e-05	C3
Gm15085	0.469944	8.23713e-05	C3
Wdr17	0.252401	8.50947e-05	C3
Rasef	0.381893	8.64553e-05	C3
1700016P04Rik	0.324217	8.84755e-05	C3
Olfr948	0.586726	9.24867e-05	C3
Plppr5	0.302504	9.34033e-05	C3
Vmn2r71	0.444523	0.000104767	C3
Mcf2	0.424402	0.000106513	C3
Gm6602	0.285731	0.000115564	C3
LOC101055749	0.427426	0.000115809	C3
Pde1a	0.253726	0.000116682	C3
Adam22	0.256096	0.0001171	C3
Cdh7	0.348696	0.00011784	C3
Vmn2r100	0.374409	0.00011784	C3
Slc6a14	0.402817	0.00011784	C3
Rnf152	0.289116	0.00011838	C3
Ctag2	0.42847	0.00011838	C3
Vmn1r207-ps	0.436174	0.000121905	C3
Yipf7	0.378109	0.000131825	C3
Gm4736	0.357307	0.000138206	C3
Hyal5	0.286756	0.000156538	C3
4930405L22Rik	0.291871	0.000158149	C3
Gm5072	0.494961	0.0001587	C3
Klhl4	0.343612	0.000160012	C3
Ssxb9	0.370957	0.000160931	C3
Ythdf3	0.281059	0.000162248	C3
2310002L09Rik	0.425019	0.000164526	C3
Gm16445	0.393957	0.000165064	C3
Gm5150	0.417527	0.000165671	C3
Gm4907	0.497283	0.000165671	C3
Ndp	0.449841	0.000167457	C3
Maoa	0.399928	0.000172656	C3
Cypt1	0.392822	0.000172726	C3
Maob	0.3983	0.000172955	C3
Mir346	0.346831	0.000184768	C3
Serpinb11	0.434543	0.000197675	C3
Klhl32	0.254296	0.0002022	C3
Vmn2r44	0.456779	0.000202205	C3
2810049E08Rik	0.265515	0.000206212	C3
4930448C13Rik	0.295101	0.000210685	C3
4930523O13Rik	0.350113	0.000211071	C3
Klra15	0.312089	0.000211071	C3
9330182L06Rik	0.281664	0.000212522	C3
Rorb	0.278251	0.000213023	C3
Ano5	0.353745	0.000213023	C3
Olfr715b	0.76738	0.000213023	C3
Usp26	0.316345	0.000213023	C3
Olfr1484	0.551293	0.000220323	C3
Brwd3	0.385395	0.000221549	C3
Amtn	0.439068	0.000229586	C3
Gm6938	0.395667	0.000241813	C3
Dnah5	0.256597	0.000243008	C3
Mir509	0.434338	0.000260379	C3
Gprin3	0.369209	0.000262961	C3
Nova2	0.313419	0.000263688	C3
Prr32	0.415479	0.000266073	C3
Amy2b	0.336794	0.000278334	C3
Clvs2	0.332914	0.000278516	C3
Nlrp4a	0.438744	0.000279771	C3
Mir221	0.511512	0.000283474	C3
Ifi202b	0.414198	0.000284105	C3
Pramel4	0.496481	0.000297883	C3
Pnpla8	0.306617	0.000303468	C3
Fpr-rs6	0.576924	0.000303468	C3
Fam135b	0.264411	0.000304078	C3
Vmn1r72	0.471449	0.000306474	C3
C130071C03Rik	0.347046	0.000306978	C3
Jakmip2	0.278149	0.000306978	C3
Gm10649	0.262808	0.000307907	C3
4930470O06Rik	0.268485	0.000309192	C3
Gm7361	0.344041	0.000309845	C3
Gm10754	0.284082	0.000315046	C3
Olfr830	0.550399	0.000315046	C3
H2al1m	0.492457	0.000324509	C3
Prlr	0.288759	0.000332438	C3
Gm5885	0.319401	0.00034089	C3
4921515E04Rik	0.27882	0.000341984	C3
Mir9-2	0.336464	0.000349616	C3
Nr0b1	0.428414	0.000366051	C3
Mir465	0.514643	0.000369177	C3
Ftsj1	0.452417	0.000381081	C3
Slco6c1	0.292111	0.000382125	C3
Mir873a	0.464474	0.000382563	C3
Gpr137b	0.358486	0.000384123	C3
Gm11487	0.277483	0.000387724	C3
Mageb4	0.435303	0.000387724	C3
4930554H23Rik	0.294551	0.000389557	C3
Mir680-2	0.347818	0.000392791	C3
Olfr922	0.759646	0.000394087	C3
Mir135a-2	0.386645	0.000408365	C3
Pof1b	0.439499	0.000421117	C3
Prb1	0.494118	0.000428137	C3
Gm14525	0.563577	0.000428137	C3
Olfr1323	0.449817	0.000437135	C3
Serpinb3c	0.38068	0.000449184	C3
Tcaf3	0.538645	0.000454169	C3
Diaph2	0.30622	0.000454169	C3
Esp18	0.255398	0.00046404	C3
Zfp936	0.734755	0.000470357	C3
Gm5936	0.357958	0.000471106	C3
Glra2	0.332826	0.000471106	C3
Rbm11	0.331374	0.000475311	C3
Snhg14	0.373006	0.000476515	C3
4933403O08Rik	0.301538	0.000477047	C3
Gm2516	0.292563	0.000481073	C3
Gm14664	0.359811	0.000481073	C3
Usp17le	0.29912	0.000483692	C3
Khdrbs3	0.259412	0.000487332	C3
Fezf1	0.354249	0.000490322	C3
Vmn2r98	0.347055	0.000490629	C3
Fst	0.300802	0.000496516	C3
1810006J02Rik	0.25504	0.000503173	C3
4930415L06Rik	0.428305	0.000503173	C3
Cldn34b1	0.457537	0.000503173	C3
Olfr1173	0.514721	0.000520539	C3
Esp34	0.424849	0.00052689	C3
Tslrn1	0.403967	0.000536466	C3
Mir146	0.298849	0.000556362	C3
4933402J10Rik	0.40688	0.000561314	C3
Eda2r	0.362614	0.000562931	C3
Sirpb1a	0.340877	0.000569182	C3
Adam26a	0.296433	0.000569182	C3
Gm14725	0.348389	0.000569182	C3
Sult2a1	0.490347	0.000579063	C3
Olfr832	0.391388	0.000593174	C3
Magea8	0.494628	0.000596815	C3
Pabpc5	0.373322	0.000599645	C3
Ptprz1	0.272706	0.000600262	C3
Nap1l3	0.469826	0.000600262	C3
BC061237	0.387283	0.00060175	C3
Rb1cc1	0.285117	0.000613365	C3
Mill1	0.371804	0.000617375	C3
Mir344g	0.412143	0.000617375	C3
Speer3	0.330286	0.000637753	C3
Zpld1	0.273439	0.000642563	C3
Vmn2r70	0.415806	0.000642563	C3
Gm6812	0.38646	0.000642563	C3
Slc38a5	0.460134	0.000646985	C3
Cypt14	0.414932	0.000646985	C3
Samt3	0.355196	0.000674895	C3
Enox2	0.334772	0.000681208	C3
Cldn34b3	0.353024	0.000686414	C3
Gm16404	0.487754	0.000691914	C3
Gm9268	0.521051	0.000714709	C3
Tbx22	0.360557	0.000714709	C3
5530400C23Rik	0.35203	0.000720683	C3
Bsph1	0.428215	0.000732187	C3
Gm10440	0.366173	0.000758316	C3
Cyp2j5	0.294983	0.000768221	C3
Skint3	0.311573	0.000775672	C3
Gm7134	0.406738	0.000794999	C3
Aff2	0.265822	0.000811599	C3
Gm1110	0.377656	0.000818865	C3
Scn3a	0.265367	0.000840774	C3
Toporsl	0.298972	0.00084794	C3
Hdx	0.323645	0.000848621	C3
H2al1n	0.365972	0.000850787	C3
Acot10	0.347926	0.000865292	C3
Kcnj3	0.26177	0.000865292	C3
Klra12	0.263592	0.000865292	C3
Cyp2b13	0.528768	0.000865292	C3
Vmn1r76	0.496542	0.000902833	C3
Gm595	0.410664	0.000907234	C3
Cnga2	0.468469	0.000907234	C3
1810007C17Rik	0.327036	0.000908689	C3
Vmn1r74	0.455659	0.000908689	C3
Prdx4	0.38292	0.000908689	C3
Klra9	0.275886	0.000922469	C3
E330014E10Rik	0.491342	0.0009273	C3
LOC432842	0.323833	0.00094447	C3
Gpr174	0.347081	0.00094447	C3
Olfr1324	0.448014	0.000949111	C3
Phka2	0.258875	0.000956033	C3
Kcna4	0.289074	0.000956755	C3
2610316D01Rik	0.29868	0.000978164	C3
Vmn2r67	0.354117	0.000982961	C3
Vmn2r99	0.339253	0.0010273	C3
Agmo	0.273487	0.00104236	C3
4933436I01Rik	0.415048	0.00104417	C3
Tmem28	0.274594	0.00105034	C3
Olfr133	0.694964	0.00108951	C3
Mir6342	0.311006	0.00109131	C3
Izumo3	0.385015	0.00109131	C3
Prpmp5	0.465125	0.00109131	C3
A230057D06Rik	0.267737	0.00109223	C3
Awat2	0.394647	0.00109223	C3
Skint4	0.339095	0.00110506	C3
Tdo2	0.556553	0.00111844	C3
Olfr836	0.38098	0.00112939	C3
Olfr1320	0.407058	0.00113649	C3
4933402E13Rik	0.3559	0.00114354	C3
Vmn2r68	0.369856	0.00115142	C3
Rpe65	0.353591	0.0011608	C3
Mir3078	0.36391	0.00118619	C3
Gm16223	0.252016	0.00118619	C3
Gm5071	0.430515	0.00118619	C3
Otogl	0.264155	0.00119044	C3
Vmn2r114	0.466696	0.00119044	C3
D16Ertd519e	0.324986	0.0012196	C3
4930402K13Rik	0.438185	0.00122863	C3
Mageb18	0.323055	0.00126214	C3
Khdc1c	0.700879	0.00126347	C3
Gm15246	0.350751	0.00128674	C3
Gm6121	0.471321	0.00129034	C3
Dgkk	0.366963	0.00131657	C3
4930480E11Rik	0.41487	0.00133432	C3
Tex16	0.326646	0.00141991	C3
Cyp3a44	0.417502	0.00144089	C3
Spata31	0.41781	0.00144783	C3
Gpr37	0.278602	0.00144783	C3
4930524B17Rik	0.305946	0.00145349	C3
Atp7b	0.303599	0.00146166	C3
Gm11240	0.454853	0.00146608	C3
A430085M09Rik	0.252324	0.00147398	C3
Olfr512	0.361654	0.00149672	C3
Vmn1r73	0.448388	0.00150023	C3
Mrgprb5	0.375508	0.00151333	C3
H2afb1	0.43446	0.00152374	C3
Ophn1	0.268634	0.00154217	C3
Gm41	0.405083	0.0015603	C3
Mir124a-1	0.755263	0.00156614	C3
Scn9a	0.250564	0.00161443	C3
Gm2012	0.546458	0.00163902	C3
Gm715	0.307941	0.00163902	C3
Lrriq3	0.254364	0.0016619	C3
Sema3e	0.258804	0.0016619	C3
Gm14692	0.381328	0.0016619	C3
Gm6634	0.328899	0.00169375	C3
Kcnq2	0.255959	0.00169834	C3
Pdha2	0.30255	0.00172434	C3
Ambn	0.416754	0.00172434	C3
Vmn1r17	0.434703	0.00173534	C3
Vmn1r27	0.262905	0.00173534	C3
4930474H20Rik	0.279536	0.00175521	C3
Pkib	0.28214	0.00176219	C3
Ostn	0.378076	0.00176219	C3
Gm15127	0.51131	0.00176219	C3
4930529L06Rik	0.285705	0.00178706	C3
Gm32014	0.279247	0.00179594	C3
Nlrp5	0.438495	0.00180092	C3
Sytl5	0.320359	0.00182783	C3
Gm9125	0.505714	0.00182819	C3
Gabrg1	0.284298	0.00182819	C3
Mir201	0.60175	0.00182819	C3
Olfr497	0.317498	0.0018383	C3
Lhfpl1	0.314773	0.0018383	C3
Olfr1321	0.474103	0.00187626	C3
Lipo1	0.404255	0.0018778	C3
Cdx4	0.322696	0.00191793	C3
Gm10745	0.309075	0.00193449	C3
1700031L13Rik	0.357523	0.00194141	C3
2900092C05Rik	0.388358	0.00194374	C3
Cyp2b23	0.399107	0.00194606	C3
Mtm1	0.331482	0.00194633	C3
Olfr295	0.392306	0.00195424	C3
Defb7	0.401331	0.00196475	C3
Tfap2d	0.312335	0.00197207	C3
Mageb16	0.364756	0.00197207	C3
Ndn	0.383991	0.00197364	C3
Pak3	0.281668	0.00198424	C3
1110015O18Rik	0.267408	0.00205252	C3
Sox3	0.338974	0.00207113	C3
Ar	0.316747	0.00207505	C3
Olfr291	0.385966	0.00207578	C3
Trat1	0.338788	0.00207613	C3
H2al1k	0.393435	0.00208367	C3
Sirpb1b	0.351955	0.00208998	C3
Vmn2r97	0.259048	0.0020956	C3
Tspan7	0.280052	0.00214775	C3
Olfr1322	0.320425	0.00215733	C3
Vmn2r75	0.342095	0.00219664	C3
Skint6	0.271304	0.00219911	C3
Esp38	0.259957	0.00220013	C3
Gm6592	0.454937	0.00221814	C3
Sim1	0.260257	0.00223687	C3
Gm4737	0.295515	0.00223933	C3
P2ry10b	0.337482	0.00223933	C3
Gbp6	0.381507	0.00225437	C3
Kcna2	0.292393	0.00230915	C3
1110019D14Rik	0.288006	0.0023105	C3
Spink5	0.288544	0.00232452	C3
Htr2c	0.295244	0.00234477	C3
6030498E09Rik	0.314662	0.00238337	C3
Xlr	0.407372	0.00240533	C3
Gm5941	0.435233	0.00242107	C3
Vmn1r31	0.300174	0.00242652	C3
Vmn1r77	0.468615	0.00242652	C3
Mir344f	0.363093	0.00242732	C3
LOC100504039	0.746887	0.00244789	C3
Naalad2	0.380989	0.00247138	C3
Ceacam14	0.395852	0.00248389	C3
Zfp711	0.451731	0.00248389	C3
Mstn	0.29265	0.00248984	C3
Gm12130	0.315268	0.00248984	C3
Zbbx	0.273367	0.00249962	C3
Smarca1	0.368836	0.00249962	C3
Gm6639	0.266478	0.00250219	C3
Zp4-ps	0.279175	0.00250904	C3
St8sia3	0.355043	0.00257158	C3
Olfr77	0.430893	0.00257158	C3
Ceacam5	0.32787	0.00257713	C3
Cldn34d	0.333824	0.00260983	C3
Dll1	0.433105	0.00265072	C3
Skint5	0.256089	0.00265072	C3
Mkrn3	0.320998	0.00265072	C3
Klhl13	0.302377	0.00268409	C3
Gm5065	0.563334	0.00270771	C3
Gm7257	0.320186	0.0027549	C3
Gpr149	0.285557	0.0027728	C3
Gm19757	0.257842	0.0027728	C3
Sox2	0.345337	0.0027844	C3
Gc	0.343563	0.00280369	C3
Hhla1	0.342912	0.00282663	C3
Gm4303	0.27701	0.00284935	C3
Gabra3	0.35592	0.00286049	C3
4933409G03Rik	0.323517	0.00289156	C3
Mir547	0.716688	0.00290019	C3
Obp1a	0.319704	0.00290019	C3
Olfr141	0.566451	0.00291595	C3
Vmn1r30	0.403877	0.00293144	C3
Psg18	0.396894	0.0029363	C3
Pcdha4	0.297645	0.00296755	C3
Nlrp2	0.444282	0.00296958	C3
A330076H08Rik	0.356579	0.00302188	C3
Obp1b	0.522346	0.00302188	C3
Vmn2r19	0.44452	0.00304688	C3
Rgs21	0.281153	0.00309109	C3
Scml2	0.282631	0.00310019	C3
Mir344i	0.36386	0.00312686	C3
Tmprss11e	0.41026	0.00313864	C3
Khdc1a	0.434496	0.00316686	C3
9430018G01Rik	0.287057	0.0032528	C3
5430402E10Rik	0.316625	0.00329745	C3
Cyp3a25	0.421958	0.00331558	C3
Olfr1300-ps1	0.395639	0.00331935	C3
9330199G10Rik	0.285833	0.00334628	C3
Olfr665	0.340919	0.00335971	C3
Mup2	0.307162	0.00337068	C3
Cadm3	0.256986	0.00337256	C3
Vmn1r80	0.625927	0.00337256	C3
Capsl	0.333306	0.00338638	C3
4933415F23Rik	0.263616	0.00340282	C3
Gm12887	0.323665	0.00341882	C3
Gm10057	0.401109	0.00341882	C3
Dynlt3	0.307857	0.00345495	C3
Serpinb9g	0.351911	0.00347259	C3
Neurod1	0.309075	0.00351759	C3
Gm20172	0.291202	0.00354492	C3
Sis	0.275151	0.00354492	C3
Mir9-3hg	0.299168	0.00354492	C3
Mir489	0.33984	0.00356326	C3
Pcdha5	0.300422	0.00356459	C3
Mir344b	0.307599	0.00358112	C3
Olfr31	0.358807	0.00360258	C3
Cyp2j13	0.31146	0.00363931	C3
4930584F24Rik	0.262694	0.00373438	C3
Retnlb	0.348455	0.00377409	C3
4922502N22Rik	0.279469	0.00378672	C3
4930553E22Rik	0.340197	0.00380784	C3
Ldoc1	0.300176	0.00380784	C3
Mup9	0.339789	0.00381526	C3
4933405O20Rik	0.289116	0.00381526	C3
Olfr773	0.644329	0.00382765	C3
Olfr748	0.543092	0.00382765	C3
Olfr1352	0.676846	0.00398744	C3
Cyp3a16	0.330043	0.00401971	C3
Gpr165	0.273179	0.00402834	C3
Hsf3	0.306734	0.00405309	C3
Sybu	0.3342	0.00406411	C3
Slco6d1	0.265802	0.00411479	C3
Psg25	0.43187	0.00411479	C3
Dusp21	0.341001	0.00411479	C3
Gm597	0.318945	0.00413159	C3
Olfr1130	0.393419	0.00413159	C3
Nat1	0.368151	0.00414094	C3
Prr27	0.573041	0.00415902	C3
Olfr869	0.533419	0.00419861	C3
F8	0.313275	0.00420187	C3
1700084M14Rik	0.312885	0.00420548	C3
Akr1c19	0.56435	0.00421399	C3
Pcdha3	0.286726	0.00421399	C3
Mmgt1	0.263764	0.00421399	C3
Esp16	0.252192	0.00425475	C3
Cyp2b19	0.32723	0.00427835	C3
Scgb1b20	0.410771	0.00428984	C3
Scgb1b29	0.618159	0.0043185	C3
Agtr2	0.329644	0.00432524	C3
Esp23	0.357901	0.0043527	C3
Olfr129	0.355313	0.00439343	C3
Peg12	0.274357	0.00439343	C3
Smim9	0.434326	0.00439907	C3
Il23r	0.328759	0.0044463	C3
Tas2r130	0.527317	0.00445049	C3
Pcdha6	0.293178	0.00447042	C3
Vmn2r69	0.345147	0.00448841	C3
Gm6455	0.320897	0.00449922	C3
Gm10732	0.260796	0.00450073	C3
Olfr134	0.463836	0.00451051	C3
Klra2	0.326824	0.00452768	C3
Olfr272	0.298376	0.00455074	C3
Myom2	0.273165	0.00457783	C3
Bmx	0.327289	0.00457783	C3
Ros1	0.269395	0.00463198	C3
Olfr1431	0.366108	0.00463677	C3
Tmem74	0.33819	0.00464072	C3
Zscan4d	0.33388	0.00464072	C3
Gm9112	0.489379	0.00464875	C3
AA545190	0.287239	0.00466632	C3
4930590L20Rik	0.299057	0.00467351	C3
Cybb	0.432133	0.00476016	C3
Gm5934	0.426334	0.00476016	C3
LOC100043315	0.277339	0.00477135	C3
Cyp3a41a	0.287752	0.0047893	C3
Cenpw	0.276531	0.00490523	C3
Vmn2r45	0.446174	0.00492755	C3
Klra17	0.392889	0.00494016	C3
Prl2c5	0.286174	0.00498097	C3
Aldob	0.459098	0.00498097	C3
Zscan4a	0.518124	0.00499015	C3
Alx1	0.280774	0.00499533	C3
Gm21293	0.4029	0.00500833	C3
4930545E07Rik	0.319691	0.00502539	C3
Jade3	0.261562	0.00502767	C3
Rnf148	0.346168	0.00505384	C3
Alg13	0.410334	0.00505384	C3
Gm5346	0.422841	0.00508554	C3
Rbmxl2	0.340476	0.00509513	C3
4930453H23Rik	0.330221	0.00509513	C3
Mrgprb8	0.384953	0.00512003	C3
Retnlg	0.361874	0.00513519	C3
Mir448	0.343964	0.00516045	C3
A930005H10Rik	0.270073	0.0051707	C3
Gm14625	0.462721	0.00518897	C3
Mir9-3	0.273801	0.00519765	C3
Ssxb8	0.31962	0.00523019	C3
Olfr102	0.404373	0.00531235	C3
Mrgprb1	0.419266	0.0053326	C3
Mir383	0.296332	0.00543677	C3
Olfr294	0.341709	0.00546275	C3
Olfr538	0.427512	0.0054766	C3
Olfr1218	0.543193	0.0054875	C3
Slc5a12	0.309232	0.00549752	C3
Psg21	0.563369	0.00549752	C3
Cyp2c67	0.486162	0.00551855	C3
Apool	0.323535	0.00551855	C3
4930578C19Rik	0.256182	0.00553625	C3
F630028O10Rik	0.419498	0.00553625	C3
Gm15555	0.259643	0.00557316	C3
Gm11758	0.337493	0.0055857	C3
Lipi	0.320093	0.00559153	C3
Olfr513	0.262004	0.00561629	C3
Ssx9	0.394309	0.00562131	C3
Qrfpr	0.268525	0.00563855	C3
Cabp5	0.428773	0.0056394	C3
9330159M07Rik	0.303852	0.00566541	C3
Gm13084	0.605078	0.00568958	C3
Cldn34a	0.329644	0.005719	C3
Gpr141	0.264563	0.00572742	C3
Gm7977	0.266864	0.00572742	C3
Vmn1r64	0.365893	0.00572742	C3
Cst12	0.626445	0.00575914	C3
Scgb2b2	0.472075	0.00575914	C3
Vmn1r206	0.29634	0.00577253	C3
Myt1	0.258263	0.00578423	C3
1700041M19Rik	0.252904	0.00580782	C3
Gm1527	0.313719	0.00586701	C3
Vmn2r77	0.357659	0.0059742	C3
Mrgprb4	0.34694	0.005977	C3
Gm10046	0.468439	0.00598333	C3
Stfa3	0.409433	0.00600327	C3
Olfr677	0.665235	0.00601642	C3
BC052688	0.372253	0.00603628	C3
Olfr1112	0.417794	0.00611699	C3
Vmn1r212	0.455376	0.00615014	C3
Mir1187	0.286476	0.0061947	C3
1700025J12Rik	0.326521	0.00626695	C3
Usp51	0.265821	0.00628942	C3
Olfr1463	0.259035	0.00630352	C3
Tex11	0.290214	0.00630352	C3
Gm7173	0.379794	0.00633947	C3
Usp17la	0.402449	0.00635008	C3
ccdc198	0.263798	0.00635601	C3
Olfr1093	0.42074	0.00637211	C3
Olfr1487	0.525152	0.00638844	C3
Pcdha9	0.283953	0.006398	C3
Casp14	0.36149	0.00640185	C3
Olfr514	0.357349	0.00643445	C3
Gm5771	0.485615	0.00648721	C3
Tmem161b	0.262248	0.00652876	C3
Olfr183	0.381333	0.00652876	C3
Smr2	0.260641	0.00652876	C3
C87499	0.410686	0.00654681	C3
Gm773	0.377426	0.00656023	C3
Olfr120	0.442655	0.00661237	C3
Skint2	0.302863	0.00670767	C3
Gm3279	0.289392	0.00670767	C3
Gm4297	0.407428	0.00670767	C3
Ppef1	0.289167	0.00670767	C3
Olfr137	0.499474	0.00681307	C3
Vmn2r104	0.281912	0.00688229	C3
1190028D05Rik	0.263522	0.00688229	C3
Obox3	0.48183	0.00689326	C3
F9	0.360941	0.00689326	C3
Col4a5	0.388456	0.00689326	C3
Olfr1349	0.510508	0.00693778	C3
Tex101	0.458733	0.00693802	C3
Akr1c13	0.407608	0.00695159	C3
Dsc1	0.296905	0.00695159	C3
Olfr1024	0.397178	0.00695159	C3
Slc7a12	0.296091	0.00695159	C3
4930407I19Rik	0.285892	0.00695738	C3
Zfp976	0.326618	0.00696017	C3
Fthl17a	0.288426	0.0069608	C3
Spic	0.290394	0.0070413	C3
Acnat2	0.318313	0.0070413	C3
4930524N10Rik	0.315243	0.00713784	C3
Esp31	0.381364	0.00715628	C3
Gm10696	0.346262	0.00715628	C3
Vmn1r9	0.379959	0.00715628	C3
Mycs	0.341923	0.00715628	C3
AU018091	0.530698	0.00717533	C3
Arhgap36	0.310169	0.00718734	C3
Tex13b	0.310546	0.00729562	C3
Trpc5os	0.362805	0.00730939	C3
Fpr-rs3	0.46723	0.00742503	C3
Olfr149	0.505462	0.00742503	C3
4930558G05Rik	0.273302	0.00749604	C3
C230004F18Rik	0.411119	0.00751645	C3
Mir690	0.324361	0.007533	C3
Olfr829	0.450711	0.007533	C3
Gm6760	0.263134	0.007533	C3
1110025L11Rik	0.338223	0.00763204	C3
Asic5	0.357355	0.00763204	C3
4930433N12Rik	0.275334	0.00763204	C3
Mir743	0.410923	0.00765061	C3
Mir3110	0.345869	0.00770808	C3
Mir1298	0.301129	0.00774358	C3
Tas2r114	0.287725	0.00776662	C3
Serpinb2	0.358682	0.0077803	C3
Gm13088	0.361802	0.0077803	C3
Tcaf2	0.312694	0.0077803	C3
Rbm46	0.277456	0.0078382	C3
Speer4b	0.328112	0.00785908	C3
Gnpda2	0.304221	0.00785908	C3
B630019K06Rik	0.297658	0.00785908	C3
Mageb5	0.34938	0.00795267	C3
Olfr1129	0.455958	0.00797428	C3
Lonrf3	0.360792	0.007993	C3
Myo3a	0.280341	0.00810177	C3
Esp15	0.270136	0.00815368	C3
Olfr845	0.441817	0.00816102	C3
Sult3a1	0.319506	0.0081629	C3
Dcaf12l2	0.335453	0.0081629	C3
Vmn1r58	0.432687	0.00816351	C3
Styk1	0.316508	0.00816485	C3
Pcdha10	0.280949	0.0081729	C3
Lgi2	0.261764	0.00822628	C3
Olfr1390	0.262261	0.00831551	C3
Fmr1nb	0.371601	0.00832668	C3
Vmn2r16	0.287143	0.00834502	C3
Tmem29	0.282415	0.00839479	C3
Gm2381	0.577406	0.00841437	C3
Gabrr3	0.265539	0.00843716	C3
Vwde	0.29783	0.00844808	C3
Pcdha7	0.275012	0.0084676	C3
Vmn2r43	0.463473	0.0086829	C3
Pcdha8	0.277984	0.00871298	C3
Olfr1115	0.403567	0.0087286	C3
Olfr1380	0.516323	0.00874282	C3
Vmn1r176	0.430953	0.00874282	C3
Olfr923	0.789721	0.00874282	C3
4930512M02Rik	0.260768	0.00875028	C3
Cts7	0.283506	0.00875028	C3
Pcdha2	0.277688	0.00875028	C3
4930539N22Rik	0.270162	0.00875028	C3
Defb1	0.346063	0.00875028	C3
Slitrk2	0.272747	0.00875028	C3
Gm1141	0.446287	0.00875028	C3
4930595M18Rik	0.373982	0.00875028	C3
Gm732	0.329068	0.00875028	C3
Ciao2b	0.341972	0.00875439	C3
4930598F16Rik	0.31625	0.00877468	C3
Gm19303	0.251453	0.0087861	C3
Crygf	0.251352	0.00878761	C3
Ctsr	0.342833	0.00880531	C3
Gm20594	0.268927	0.0088151	C3
Mir3472	0.363111	0.00881735	C3
Klra21	0.434747	0.00882307	C3
Casp1	0.327342	0.00882307	C3
Cyp3a11	0.39912	0.0088645	C3
4930597G03Rik	0.306498	0.00890602	C3
Cldn34c4	0.319158	0.00890602	C3
Olfr1110	0.46157	0.00898256	C3
Odam	0.330825	0.00898914	C3
Ppp1r2-ps9	0.344071	0.00898914	C3
Cpxcr1	0.358941	0.00898914	C3
A930017M01Rik	0.270218	0.00899838	C3
Spam1	0.346378	0.00903254	C3
AY761185	0.318015	0.00921689	C3
Olfr1036	0.566988	0.00927795	C3
Sdr16c6	0.322383	0.0094097	C3
Bet1	0.306122	0.00942509	C3
Gm7337	0.560927	0.0094293	C3
Frrs1	0.27792	0.00943544	C3
Ssxb5	0.379215	0.00943544	C3
Phex	0.259475	0.00943544	C3
Ccnc	0.392396	0.00944845	C3
Gspt2	0.333597	0.0095366	C3
Lipo4	0.293743	0.00954637	C3
Vmn2r112	0.285205	0.00968588	C3
Olfr749	0.358826	0.00968725	C3
Vmn1r173	0.493353	0.00973458	C3
Olfr993	0.503354	0.00982652	C3
Mybpc1	0.250434	0.00986771	C3
Olfr444	0.292506	0.00988286	C3
Klra1	0.364886	0.00993729	C3
Csn2	0.38262	0.00997988	C3
Npffr2	0.310299	0.00997988	C3
Asb12	0.296383	0.0100269	C3
Crispld1	0.279212	0.0100285	C3
Serpinb3d	0.301816	0.0100426	C3
Rprl1	0.281433	0.0100596	C3
Sprr2i	0.541413	0.0101558	C3
Tmtc3	0.260145	0.0102412	C3
Ppp3r2	0.264467	0.0102677	C3
Mtmr10	0.2743	0.0103402	C3
Igbp1	0.367752	0.0104129	C3
Sp100	0.300384	0.0104383	C3
Ucn3	0.286932	0.0104383	C3
Slitrk4	0.379923	0.0104581	C3
Aass	0.305417	0.0104687	C3
Olfr1241	0.531186	0.0105382	C3
4930591E09Rik	0.259441	0.0107147	C3
Rbm10	0.350583	0.0107786	C3
1700001G01Rik	0.255727	0.0107895	C3
Vmn2r103	0.330031	0.010804	C3
Pcdha1	0.26124	0.010804	C3
Zfp352	0.266452	0.0108153	C3
Cyp4b1	0.374062	0.0108166	C3
Samd9l	0.483619	0.0108303	C3
4930550L24Rik	0.34159	0.0109539	C3
Gm17727	0.426008	0.0109977	C3
Scgb2b11	0.31805	0.0111604	C3
Tas2r106	0.795517	0.0111777	C3
Vmn2r66	0.396972	0.0112495	C3
Olfr25	0.330603	0.0112534	C3
LOC100038947	0.258618	0.0113343	C3
Mir218-1	0.276427	0.0113343	C3
Serpinb12	0.31526	0.0113696	C3
Igsf1	0.344485	0.0113696	C3
Ube2dnl1	0.490436	0.0113696	C3
Erich6	0.377073	0.0113895	C3
Reg3b	0.349558	0.0113895	C3
Gm8989	0.407868	0.0113895	C3
Dppa2	0.292038	0.011456	C3
Neurod4	0.336665	0.0114626	C3
4930474N05Rik	0.269497	0.0114626	C3
Mup7	0.373622	0.0114626	C3
Samt2	0.30062	0.0114826	C3
Mir124a-2	0.31762	0.0114911	C3
Olfr914	0.261126	0.0114911	C3
D730048I06Rik	0.372529	0.0115241	C3
Vmn2r32	0.542305	0.0116039	C3
4930568E12Rik	0.285824	0.0116168	C3
Scgb2b1	0.355023	0.0116188	C3
4932429P05Rik	0.303636	0.0118857	C3
Adam29	0.256901	0.012009	C3
Vmn2r30	0.603533	0.0120177	C3
Gm4224	0.634904	0.0120177	C3
Lrrn3	0.290635	0.0120381	C3
4933428C19Rik	0.2683	0.0120394	C3
Olfr1099	0.556255	0.0120413	C3
Olfr458	0.391739	0.0120836	C3
Jrk	0.3537	0.0122906	C3
4930503H13Rik	0.318219	0.0124409	C3
4930544G11Rik	0.272591	0.0124628	C3
Mir105	0.298928	0.0125689	C3
Pgr15l	0.301659	0.0127211	C3
Ceacam11	0.271862	0.0128286	C3
Samt4	0.454737	0.0129177	C3
Rpgr	0.298209	0.0129636	C3
Gm5126	0.262797	0.0131927	C3
4930467E23Rik	0.388724	0.0131934	C3
Gm5114	0.552046	0.0132627	C3
Ric3	0.263739	0.0133092	C3
Obox5	0.280867	0.0134229	C3
Dcaf12l1	0.327	0.0134507	C3
Nexmif	0.276242	0.0134627	C3
Gm21671	0.375739	0.0135667	C3
Vmn1r66	0.31965	0.01365	C3
Zfp182	0.340636	0.01365	C3
Sprr2d	0.573634	0.0137079	C3
Speer2	0.305283	0.0137088	C3
Vmn1r205	0.339978	0.0137858	C3
Olfr1234	0.342962	0.0138535	C3
Mir6393	0.254046	0.0138833	C3
Mospd1	0.340161	0.0138978	C3
1700084E18Rik	0.501747	0.013948	C3
Gm9733	0.270246	0.013948	C3
Olfr933	0.45795	0.013948	C3
Cxcl13	0.280422	0.0139542	C3
Gm1140	0.343178	0.0139542	C3
Tas2r120	0.405089	0.014008	C3
Ifi203	0.38193	0.0141636	C3
Mir3471-2	0.291491	0.0142075	C3
Akr1c12	0.279056	0.0144132	C3
Mir327	0.342064	0.0144132	C3
Gm17634	0.278362	0.0144165	C3
Cyp4a29	0.284414	0.0144488	C3
Tlr13	0.41708	0.0144488	C3
Fndc3c1	0.257468	0.0144707	C3
Vmn2r63	0.509437	0.0144834	C3
Gm10220	0.269621	0.0144947	C3
0610040J01Rik	0.282177	0.0144947	C3
Mir5116	0.432168	0.0145094	C3
Mup19	0.332796	0.0145286	C3
Olfr350	0.494058	0.0146549	C3
Mfsd14b	0.306552	0.0146619	C3
Olfr1490	0.479667	0.0148169	C3
Psg26	0.37277	0.0148169	C3
Olfr348	0.393809	0.0149553	C3
Ssxb10	0.284098	0.0149577	C3
Cd69	0.324545	0.0149599	C3
Gpr101	0.298188	0.0149599	C3
Ugt2b5	0.284746	0.0150002	C3
Pou3f2	0.305207	0.0151887	C3
Magea10	0.378699	0.0153168	C3
Mir504	0.267364	0.0153241	C3
Olfr980	0.794693	0.0153401	C3
Clec4e	0.452913	0.0154642	C3
4933404G15Rik	0.306417	0.0155276	C3
Pola1	0.262716	0.015631	C3
Lpar4	0.321157	0.0157295	C3
Tent5d	0.273985	0.0159868	C3
Rfx6	0.250086	0.0160166	C3
Abcb4	0.325887	0.0160166	C3
Tas2r107	0.491173	0.0160647	C3
Olfr101	0.360841	0.0163686	C3
Olfr1494	0.430035	0.0165512	C3
Aifm1	0.257673	0.0166772	C3
Olfr509	0.43878	0.0166865	C3
Cyp4f40	0.484672	0.0169035	C3
Olfr347	0.322312	0.0169273	C3
Vmn1r87	0.438537	0.0169273	C3
Scgb1b24	0.303176	0.0170675	C3
Gm5169	0.432412	0.0170675	C3
Ggh	0.325519	0.0170831	C3
Ifi204	0.25219	0.0171118	C3
Slc25a14	0.434537	0.0171426	C3
Napb	0.314449	0.0171493	C3
Tas2r140	0.278564	0.0171493	C3
Olfr1491	0.337042	0.0171699	C3
Mir672	0.296727	0.0171746	C3
Ncan	0.25873	0.0171786	C3
Olfr791	0.515148	0.0172319	C3
Vmn1r67	0.336792	0.0172319	C3
Olfr516	0.290393	0.017323	C3
Uox	0.27566	0.0173419	C3
Gm3143	0.284392	0.0173778	C3
Defa21	0.352644	0.0173805	C3
Cdh19	0.254771	0.0175647	C3
Olfr1061	0.635437	0.0175647	C3
Cldn2	0.327655	0.0177115	C3
2610002M06Rik	0.291086	0.0177613	C3
Usp45	0.273887	0.0177694	C3
Gm21276	0.572192	0.0177832	C3
Pcdha11	0.252571	0.0177867	C3
Mir3093	0.253822	0.0178192	C3
Olfr1254	0.510162	0.0178659	C3
Klrd1	0.525878	0.0180133	C3
Gpr50	0.263793	0.0180137	C3
Dsc2	0.286194	0.0181242	C3
Olfr119	0.577557	0.0181249	C3
Ceacam12	0.438473	0.0181249	C3
Lce1m	0.414528	0.0181698	C3
4930592C13Rik	0.264486	0.0181908	C3
5430427O19Rik	0.256841	0.0182001	C3
Tgif2lx2	0.309055	0.0183077	C3
Olfr1231	0.576727	0.0185934	C3
4930519F16Rik	0.276803	0.0186377	C3
Vmn2r11	0.316606	0.0186712	C3
Cyp2d34	0.379408	0.0187104	C3
Olfr152	0.482246	0.0187778	C3
Vmn1r191	0.411375	0.0188461	C3
Smpx	0.258183	0.0188854	C3
Tespa1	0.263952	0.01907	C3
Vmn1r75	0.40469	0.0191781	C3
Lamp2	0.285854	0.0191781	C3
Olfr1339	0.574777	0.0193473	C3
4933425L06Rik	0.297037	0.0193981	C3
LOC100861615	0.287009	0.0194266	C3
Olfr290	0.399761	0.0195525	C3
Mir344-2	0.486171	0.0195765	C3
Pbsn	0.381357	0.0195765	C3
Luzp4	0.319647	0.0195765	C3
Sult2a2	0.316229	0.0196981	C3
Zfp946	0.299122	0.0197268	C3
Olfr834	0.272276	0.0198009	C3
Lce6a	0.260234	0.0198173	C3
Defb39	0.29146	0.0199599	C3
Prrg1	0.355181	0.0199599	C3
Olfr474	0.64314	0.019997	C3
Atp1b4	0.280626	0.0200316	C3
Ifi205	0.447465	0.0202339	C3
Rbmx	0.360068	0.0203254	C3
Olfr713	0.330625	0.020349	C3
Mir344d-1	0.29394	0.0203688	C3
Ermn	0.283394	0.0204314	C3
Olfr1148	0.457265	0.0204314	C3
AI854703	0.358972	0.0204997	C3
Aurkc	0.305561	0.0207311	C3
Serpinb6d	0.255832	0.0207546	C3
S100a11	0.261352	0.0208205	C3
Olfr1338	0.508046	0.0208778	C3
Abcb7	0.257907	0.0209252	C3
Pom121l12	0.304245	0.0209257	C3
Gm4847	0.331439	0.021087	C3
Dram2	0.301961	0.0211546	C3
Olfr17	0.451618	0.0211546	C3
Clec4b1	0.361119	0.0211548	C3
Dthd1	0.312019	0.0212559	C3
Klra5	0.468902	0.0215196	C3
A730046J19Rik	0.262469	0.0215201	C3
Gm5127	0.262643	0.021568	C3
Spink1	0.292201	0.0215864	C3
Olfr1232	0.467928	0.021656	C3
Odaph	0.376425	0.0219586	C3
Vmn1r61	0.405077	0.0219695	C3
Ctsq	0.289377	0.0220131	C3
Olfr561	0.307737	0.0222261	C3
Olfr1170	0.458698	0.0222657	C3
Klra14-ps	0.381242	0.0223296	C3
Tas2r129	0.407432	0.0223999	C3
Olfr849	0.456949	0.0224381	C3
1600025M17Rik	0.360217	0.0224381	C3
Neurod6	0.307305	0.0224964	C3
Gm6614	0.254538	0.0224964	C3
Tmem225	0.330154	0.0224964	C3
Tex13a	0.31538	0.0225651	C3
4933421I07Rik	0.373252	0.0226146	C3
Olfr727	0.389983	0.0226865	C3
Cldn34c1	0.250181	0.0227713	C3
H2afb2	0.329492	0.022795	C3
Tex50	0.261392	0.0228306	C3
Pih1h3b	0.274569	0.022893	C3
Olfr1188	0.336189	0.0229049	C3
2010106E10Rik	0.339542	0.0229049	C3
Olfr1136	0.550061	0.0230516	C3
Casp4	0.422624	0.023178	C3
Ms4a2	0.638716	0.0233344	C3
Teddm1a	0.343431	0.0234161	C3
Cyp2g1	0.482157	0.0234161	C3
Mir3961	0.252171	0.0234934	C3
Cts8-ps	0.331752	0.0236515	C3
Vmn1r238	0.31641	0.0237546	C3
Mir1251	0.381809	0.0238196	C3
[truncated: 962 more rows]

## Sheet: E11 Mouse embryo
Gene	Log2FC	FDR	Cluster
Mir451a	2.32998	2.87388e-06	C1
Nprl3	1.42952	8.80261e-06	C1
Slc4a1	1.61266	1.63835e-05	C1
Lpcat1	1.2313	1.63835e-05	C1
Pvt1	0.631335	7.25357e-05	C1
Hbb-y	0.978742	0.000111471	C1
Kcnn4	1.60046	0.000155605	C1
D630024D03Rik	0.912443	0.000159048	C1
Rbm38	1.03248	0.000189429	C1
Slc6a9	1.07404	0.000249591	C1
Col5a1	0.696525	0.00027985	C1
A730036I17Rik	1.39146	0.000346256	C1
Mki67	1.17815	0.000351196	C1
Mir451b	2.35656	0.000378613	C1
5730460C07Rik	0.842257	0.000384716	C1
Ikzf1	0.98677	0.000516532	C1
Hbb-b2	1.66419	0.000593185	C1
Gypc	0.872829	0.000723437	C1
Eral1	1.48717	0.000742987	C1
1110036E04Rik	1.24602	0.000752938	C1
Lipc	0.696699	0.000884926	C1
Hbq1b	0.715383	0.00103248	C1
Tal1	1.01347	0.00116867	C1
Abcb10	0.690221	0.00119199	C1
C2cd3	0.961045	0.00160128	C1
Slc30a10	1.13619	0.00179327	C1
Pdzk1ip1	0.879688	0.00195509	C1
Cited4	1.08973	0.00195569	C1
Sptb	0.473514	0.00234109	C1
Ccnd3	0.548196	0.00234109	C1
Olfr66	0.824037	0.00301792	C1
Pcnx3	0.822918	0.00313185	C1
Adra2b	1.12255	0.00348027	C1
Hist1h2ae	1.14111	0.00382066	C1
Il4ra	0.859726	0.00399265	C1
Hk1	0.876708	0.0041174	C1
Gm8013	0.667468	0.00423246	C1
Hectd4	0.646661	0.00438295	C1
Mir142	1.57159	0.00440324	C1
Rnf216	0.704067	0.0045949	C1
Hbb-bs	2.14806	0.0045949	C1
Ano1	0.571179	0.00473996	C1
Tnk2os	1.05287	0.00528595	C1
Arhgdig	1.51312	0.00528595	C1
Rgs11	1.47782	0.00555911	C1
Gpr146	0.93086	0.00555911	C1
Hemgn	1.19379	0.00565668	C1
Ampd3	0.749648	0.00565668	C1
Icam1	1.20062	0.00588679	C1
Tmc8	1.15813	0.00624707	C1
Htt	0.685411	0.0064044	C1
Zc3h4	1.16603	0.00670015	C1
Pklr	0.644672	0.00696021	C1
Gp1ba	1.42663	0.00706315	C1
Ormdl3	1.48833	0.00706315	C1
Gmpr	0.700075	0.00719481	C1
Gfi1b	0.823969	0.00733027	C1
Hist1h2ad	1.01409	0.00771495	C1
Nhlrc4	1.4761	0.00801657	C1
Prkag2	0.351458	0.00807907	C1
Micall2	0.87861	0.00827156	C1
Epb41	0.626494	0.00836343	C1
Lefty1	1.07655	0.00863877	C1
Hbb-bh1	1.56551	0.00891891	C1
Arrb1	0.548854	0.00987622	C1
Rnf123	0.661174	0.00987622	C1
Hba-x	2.07407	0.0102588	C1
Tuft1	0.535062	0.0102588	C1
Steap3	0.577077	0.0107038	C1
Mylk3	0.975172	0.0109922	C1
Ptdss2	0.528304	0.012092	C1
Scarletltr	0.762624	0.0125126	C1
Krtap5-5	1.12257	0.0127652	C1
Lypd4	0.994528	0.0129903	C1
Abca4	0.546335	0.0138971	C1
Reep6	1.30258	0.0143769	C1
Dhrs11	0.960833	0.0143769	C1
Dennd2c	0.727443	0.0145225	C1
Sorbs1	0.456017	0.014918	C1
Fam117a	0.776209	0.0150476	C1
Inpp5d	0.631423	0.0161409	C1
Rpl13a	1.16044	0.0167036	C1
Supt4a	1.00618	0.0167401	C1
Apeh	1.21263	0.0172582	C1
Dapk2	0.367477	0.0173789	C1
Alox12e	1.3254	0.0176188	C1
Eef2k	0.627852	0.0176188	C1
Zc3hav1	0.86604	0.0177306	C1
Prkab1	1.20482	0.0187156	C1
Sgk3	0.977964	0.0193638	C1
Ptafr	1.21696	0.0193638	C1
6030468B19Rik	0.547194	0.0193975	C1
Pan3	0.734174	0.0193975	C1
Trim10	1.38116	0.0202694	C1
Mob3a	0.817497	0.0204193	C1
Hba-a1	0.859951	0.0206004	C1
Bmp2k	0.648517	0.0206004	C1
Myh7b	0.90726	0.0206461	C1
Gm2061	1.11984	0.0209831	C1
Fam210b	0.627104	0.0209831	C1
Pycr2	1.21672	0.021202	C1
Mthfr	0.732929	0.0222317	C1
Rnaseh2a	1.09497	0.0222391	C1
Mst1	1.43932	0.022423	C1
Ttc39a	0.719271	0.0230858	C1
Agfg2	0.867857	0.0231656	C1
Pdia2	1.54378	0.0232649	C1
Baat	1.50387	0.0235518	C1
Lincred1	0.746804	0.0237521	C1
Reep1	0.586162	0.0244924	C1
Ldha	0.858374	0.0261679	C1
Slc41a3	0.616453	0.0266901	C1
Pcsk4	1.14042	0.0267125	C1
Icam4	1.26894	0.0267157	C1
Dnajc11	0.751494	0.0272927	C1
Rabgef1	0.666108	0.0273936	C1
Bicra	0.935369	0.0273936	C1
Nfe2	0.973859	0.0276783	C1
1700037H04Rik	1.21496	0.0276791	C1
Nup210	0.393073	0.0276791	C1
Vps33b	1.07311	0.0276791	C1
Trim15	1.57868	0.0277573	C1
Stk24	0.53261	0.027791	C1
Mgst3	0.93427	0.0278233	C1
St3gal1	0.690909	0.0278769	C1
Asb17	0.562703	0.0282245	C1
Cep350	0.728607	0.0283725	C1
Tut7	0.476505	0.0308351	C1
Gm16336	0.530186	0.0310789	C1
Ctu2	1.02267	0.0316238	C1
Vwce	0.786746	0.0336596	C1
Mir6933	1.57054	0.0359951	C1
Slc22a23	0.469755	0.0360036	C1
Ank1	0.384139	0.0375754	C1
Padi1	0.800639	0.0379468	C1
Klc1	0.680944	0.0380518	C1
Rnf166	0.771394	0.0380518	C1
Fam71e1	0.960451	0.0384616	C1
Zfpm1	0.438762	0.0396336	C1
Car2	0.961333	0.0399617	C1
Cyth3	0.50119	0.040522	C1
Espnl	0.640649	0.040904	C1
Mir1962	0.847364	0.0410493	C1
Olfr67	1.00811	0.0413823	C1
4833427F10Rik	0.937864	0.0419343	C1
Pnpo	1.18562	0.041998	C1
Vdac2	0.773195	0.0425117	C1
Ell2	0.642778	0.0427715	C1
Chrne	1.48985	0.0428758	C1
Tent5c	0.615841	0.0428758	C1
Prdm11	0.816768	0.0438551	C1
Pip5k1b	0.582014	0.0439214	C1
Zfp592	0.766761	0.0439576	C1
Optc	0.500869	0.0446615	C1
Trak2	0.582463	0.0447743	C1
Fam205c	0.827719	0.0447743	C1
Gpat2	0.981741	0.0459525	C1
Tnk1	1.0292	0.0459604	C1
Fam163a	0.579459	0.0471301	C1
Rab3il1	0.647163	0.0474708	C1
Bcl7b	0.940173	0.047534	C1
Usp7	0.585298	0.0480255	C1
Ccser1	0.473356	5.32198e-11	C2
Dmd	0.447786	5.32198e-11	C2
Csmd3	0.364168	1.3022e-08	C2
Lrp1b	0.400411	4.14752e-08	C2
Il1rapl1	0.474714	4.14752e-08	C2
Il1rapl2	0.366801	2.4756e-07	C2
Grm7	0.34963	3.05164e-07	C2
Diaph2	0.480929	3.73502e-07	C2
Nkain2	0.401561	5.291e-07	C2
Frmpd4	0.325924	6.02454e-07	C2
Ctnna3	0.315123	1.35652e-06	C2
Grid2	0.34848	1.63467e-06	C2
Lrrtm3	0.607126	2.0375e-06	C2
4833423E24Rik	0.795464	2.34434e-06	C2
Nrg3	0.274707	3.38441e-06	C2
Tenm1	0.465362	3.38441e-06	C2
4930552N02Rik	0.995252	3.92801e-06	C2
Cntn5	0.340822	4.73167e-06	C2
Thsd7b	0.336189	4.95373e-06	C2
Zfp808	0.440898	4.96876e-06	C2
Cntnap2	0.291682	6.27343e-06	C2
Trpc6	0.537137	1.25247e-05	C2
Gm4759	0.874824	1.35346e-05	C2
Abca13	0.312304	1.51374e-05	C2
Vmn2r102	0.883189	1.51374e-05	C2
Fthl17a	0.742768	1.51374e-05	C2
Pcdh15	0.29854	1.79262e-05	C2
Dgkb	0.329939	1.83514e-05	C2
Gabrg3	0.343619	1.88854e-05	C2
Epha5	0.433191	1.89216e-05	C2
Galnt13	0.374998	2.28983e-05	C2
Fam19a5	0.373653	2.30884e-05	C2
Obox5	0.305734	2.30884e-05	C2
Cyp2b9	0.728797	2.85885e-05	C2
Cdh18	0.274685	3.44776e-05	C2
Spata16	0.379432	3.44776e-05	C2
Sult2a6	0.692614	3.44776e-05	C2
Vmn2r61	0.728401	3.68583e-05	C2
Pcdh11x	0.472577	3.68583e-05	C2
F8	0.506833	4.92504e-05	C2
Nlrp5	0.935366	5.11117e-05	C2
Mgat4c	0.385865	5.29637e-05	C2
Kcnip4	0.313294	5.29637e-05	C2
Naaladl2	0.316145	6.04361e-05	C2
Fstl5	0.411124	6.20542e-05	C2
Gm15104	0.570565	6.20542e-05	C2
Skint5	0.40637	6.22911e-05	C2
Kynu	0.6097	7.09007e-05	C2
Olfr164	0.696407	7.13974e-05	C2
Sgcz	0.29606	7.13974e-05	C2
Lrrc4c	0.285153	7.57889e-05	C2
Grm5	0.377315	7.85155e-05	C2
Cntnap5c	0.327243	8.30913e-05	C2
Vmn2r-ps11	0.306121	8.30913e-05	C2
6030443J06Rik	0.47084	8.30913e-05	C2
Ar	0.421037	8.30913e-05	C2
H2afb2	0.656556	8.30913e-05	C2
Csmd1	0.2531	9.84894e-05	C2
Mrgprb3	0.736389	0.000105009	C2
Fshb	0.655681	0.000108057	C2
Dach2	0.274957	0.000108463	C2
Pabpc4l	0.678333	0.000110207	C2
Efhc2	0.396183	0.000110207	C2
Gm4736	0.494261	0.000113415	C2
Ralyl	0.281278	0.000121455	C2
Olfr183	0.660418	0.000123082	C2
Pclo	0.459525	0.00012317	C2
Chl1	0.397654	0.000129302	C2
Oca2	0.348213	0.000129302	C2
Nap1l3	0.540204	0.000132285	C2
Scn7a	0.569592	0.000134035	C2
Skint6	0.343414	0.000134035	C2
Ipw	1.18202	0.000135428	C2
Cftr	0.346962	0.000135607	C2
Tbc1d32	0.387801	0.000140304	C2
Rtl4	0.38388	0.000142049	C2
Ano3	0.346941	0.000149999	C2
Ryr3	0.270773	0.000161567	C2
Htr1f	0.478226	0.000163653	C2
4930559C10Rik	0.28173	0.000177182	C2
Prb1	0.867335	0.000177182	C2
Prl2c1	0.595748	0.000183287	C2
Cpne4	0.339011	0.000186107	C2
Mettl15	0.358528	0.000189831	C2
Gm20754	0.323691	0.000189831	C2
Trpc5	0.445204	0.000194555	C2
Olfr715b	1.16465	0.000201268	C2
Gm14525	0.865734	0.000204382	C2
Scml2	0.443726	0.000207219	C2
Plppr5	0.390266	0.000250892	C2
Klra22	0.30624	0.000252215	C2
Slc35f1	0.315812	0.000254358	C2
Cts7	0.810357	0.000254358	C2
Ppp1r2-ps7	0.59211	0.000255261	C2
Kcnh5	0.374983	0.000260556	C2
4930453H23Rik	0.622106	0.000260556	C2
Gm5127	0.488327	0.000283393	C2
Lrrtm4	0.253856	0.000295766	C2
Slc22a26	0.904418	0.000335257	C2
March1	0.317762	0.000335257	C2
Snrpn	0.384785	0.000341103	C2
Gabrb1	0.297927	0.000345266	C2
Mageb18	0.339001	0.000346953	C2
Spag16	0.272554	0.000358574	C2
Esp36	0.667467	0.000358574	C2
Gm5538	0.374395	0.000358574	C2
Gm14664	0.361442	0.000366706	C2
Dio2	0.604334	0.000377813	C2
D130009I18Rik	0.319748	0.000377813	C2
Pcsk2	0.401511	0.000377813	C2
Lrriq3	0.512987	0.000377813	C2
Klra5	1.12648	0.000377813	C2
Wdr72	0.347146	0.000377813	C2
Gm595	0.510392	0.000377813	C2
Mageb16-ps1	0.566487	0.000377813	C2
Tmem132d	0.257314	0.000383089	C2
Snhg14	0.34324	0.000394206	C2
Dcaf12l1	0.460758	0.000399681	C2
Grik2	0.267209	0.000406111	C2
Ang5	0.894176	0.000406111	C2
Klhl13	0.529216	0.000406111	C2
Vgll1	0.536839	0.000406111	C2
Gm44	0.64418	0.000406111	C2
Pabpc5	0.502264	0.000406111	C2
Trpc5os	0.650585	0.000406111	C2
Lhfpl1	0.348485	0.000406111	C2
Iqcm	0.38085	0.000413343	C2
Dpyd	0.320112	0.000430545	C2
Gm8882	0.728622	0.000445652	C2
Cntn4	0.28307	0.000455901	C2
Cntn6	0.370603	0.000458576	C2
Vmn2r71	0.558108	0.000458576	C2
Olfr900	1.3038	0.000473468	C2
Fgf13	0.301642	0.000485989	C2
Vmn2r2	0.560457	0.000491519	C2
Cntnap5a	0.34875	0.000511546	C2
Gm6455	0.491908	0.000520797	C2
Il5ra	0.737775	0.000520797	C2
Nek11	0.47138	0.000520797	C2
Slc9a7	0.419724	0.000520797	C2
Vmn2r60	0.802862	0.000529564	C2
Rergl	0.44968	0.000534139	C2
4930433I11Rik	0.724961	0.000534139	C2
Dpp10	0.263266	0.000540929	C2
Tpk1	0.363235	0.000540929	C2
Gm2516	0.392475	0.000541446	C2
Tmem132b	0.360472	0.000556207	C2
Unc5d	0.265533	0.000580022	C2
Vmn2r99	0.382782	0.000587043	C2
Olfr1303	1.05473	0.000606348	C2
Kcnj3	0.349077	0.000621286	C2
Gm12886	0.310951	0.000628358	C2
Mir6350	0.492152	0.000651889	C2
Ly6f	0.444275	0.000664197	C2
Zfp804b	0.29199	0.000664197	C2
Wnk3	0.663664	0.000664197	C2
Gm732	0.80016	0.000680658	C2
Olfr181	0.26949	0.00069116	C2
4930515L03Rik	0.348282	0.000716459	C2
A830019P07Rik	0.555503	0.000724908	C2
Hhla1	0.724593	0.000728575	C2
4930548G14Rik	0.392783	0.000728662	C2
Klhl1	0.429446	0.000743962	C2
Vmn2r59	0.783864	0.000743962	C2
Olfr1322	0.486316	0.000758824	C2
1110019D14Rik	0.354698	0.000780236	C2
Slc13a1	0.362752	0.000783219	C2
Nlrp5-ps	0.52971	0.000787122	C2
Gm7978	0.777987	0.000795395	C2
Gm38425	0.577246	0.000819923	C2
Vmn2r82	0.690992	0.000828025	C2
Olfr291	0.573438	0.000840647	C2
Kcnc2	0.412386	0.000840895	C2
Nlrp14	1.21123	0.000849189	C2
Cngb3	0.541719	0.000860735	C2
Cd209a	1.06686	0.000886098	C2
Vmn1r72	0.619812	0.000909925	C2
Suclg2	0.32535	0.000919312	C2
Grb14	0.470254	0.000919866	C2
Vmn2r75	0.539273	0.000924404	C2
Kcnd2	0.314356	0.000939371	C2
Gm19619	0.613384	0.000940842	C2
Gm12887	0.489712	0.000944879	C2
Mir6373	0.380563	0.000944879	C2
Khdrbs2	0.256722	0.000954989	C2
Vma21	0.70842	0.000960848	C2
Nxph2	0.492983	0.000965645	C2
Mir7094-2	0.419337	0.00096876	C2
Cyp2a22	0.537546	0.00096876	C2
Mrgpra4	0.3832	0.00096876	C2
A230057D06Rik	0.487589	0.00096876	C2
Gria4	0.346642	0.000998532	C2
Anxa10	0.406223	0.00100748	C2
Cd69	0.904194	0.00101257	C2
1700049L16Rik	0.42216	0.00105328	C2
Mir1187	0.448323	0.00105328	C2
Gm1110	0.511102	0.00107249	C2
Ssxb1	0.350774	0.00107857	C2
Olfr1318	0.600386	0.00114524	C2
Brinp1	0.534583	0.00114524	C2
Vmn1r184	1.10997	0.00114524	C2
Olfr60	0.94343	0.00114524	C2
Gm15085	0.606587	0.00114524	C2
Serpinb7	0.539083	0.00115597	C2
Ttn	0.320416	0.00115783	C2
Pira6	0.761301	0.00115783	C2
Slc10a2	0.74599	0.00115783	C2
Ldoc1	0.698537	0.00115783	C2
Vmn2r103	0.544422	0.00117145	C2
Wdr44	0.461468	0.00120268	C2
Vmn1r78	0.354102	0.00124015	C2
Fam120c	0.403524	0.0012436	C2
Ncr1	0.717814	0.00125375	C2
Slc9a9	0.274794	0.00126139	C2
Phkb	0.365067	0.00127229	C2
Atp2b2	0.274236	0.00127322	C2
Dock2	0.25783	0.00128952	C2
Fam19a1	0.288873	0.00128952	C2
1700003I22Rik	0.567874	0.00131247	C2
1700027H10Rik	0.637792	0.00131247	C2
Vmn2r56	0.814866	0.0013801	C2
Pkhd1	0.312133	0.00140046	C2
Gm7173	0.621028	0.00140046	C2
Vmn2r68	0.454276	0.00143742	C2
Gm6213	0.576082	0.00146526	C2
Mir6379	0.501095	0.00147457	C2
Cyp4a30b	0.711801	0.00147457	C2
Fam135b	0.250299	0.00148242	C2
Gm648	0.932482	0.001487	C2
Acss3	0.308549	0.00149573	C2
Unc13c	0.29055	0.00149573	C2
Obp1a	0.657884	0.00149573	C2
Gm8787	0.289199	0.00149573	C2
Agtr2	0.604847	0.00150524	C2
Vmn2r106	1.05329	0.00151262	C2
Gm5092	0.778287	0.00151551	C2
Zmat4	0.352841	0.00151551	C2
Olfr1300-ps1	0.706906	0.00152146	C2
5430427O19Rik	0.302808	0.00152146	C2
Gda	0.420845	0.00153859	C2
Magea10	0.587734	0.00153859	C2
Cntnap5b	0.344663	0.00160318	C2
Vmn2r98	0.561168	0.00163199	C2
Mir344	0.788023	0.00166105	C2
Vmn2r69	0.505899	0.00166105	C2
Maob	0.493879	0.00166105	C2
Atp11c	0.420662	0.00166105	C2
A930001A20Rik	0.523623	0.00174365	C2
Mettl21e	0.619549	0.00176964	C2
Il2	0.420874	0.00178834	C2
5730507C01Rik	0.364877	0.00179354	C2
Cyp7b1	0.260976	0.00179354	C2
Gria3	0.400744	0.00179354	C2
Vsig1	0.541856	0.00179354	C2
Chst7	0.726745	0.00183294	C2
4933436I01Rik	0.664889	0.00187568	C2
Vwc2l	0.337682	0.00189728	C2
Gm41341	0.48212	0.00190043	C2
A530053G22Rik	0.406743	0.0019367	C2
Col4a6	0.368866	0.00193977	C2
Gria1	0.269966	0.00200371	C2
Tbc1d5	0.266067	0.0020872	C2
Gpr139	0.477065	0.0020872	C2
Mageb16	0.538892	0.00210324	C2
Zfp804a	0.360252	0.00210669	C2
Skint11	0.370101	0.00212055	C2
Gm16445	0.618111	0.00213211	C2
Fpr-rs6	0.5833	0.00218429	C2
Mill1	0.397008	0.00221591	C2
Gabra3	0.669256	0.00221591	C2
Vmn2r27	0.424176	0.00223525	C2
Zfp947	0.556959	0.0022374	C2
Kcnq5	0.277286	0.00223837	C2
2410018L13Rik	0.601774	0.00223837	C2
Vmn2r26	0.445038	0.00223837	C2
Sgo2b	0.57211	0.00223837	C2
Chm	0.500885	0.00223837	C2
Gm15023	0.571622	0.00223837	C2
Gm10754	0.350278	0.00225952	C2
Pak3	0.41865	0.00225952	C2
Spin2c	0.304638	0.00226621	C2
Vmn2r97	0.50767	0.00232683	C2
Cldn34b4	0.369759	0.00237339	C2
G6pd2	0.500993	0.0023796	C2
Sult2a8	0.36459	0.00239228	C2
Gm6760	0.592618	0.00239228	C2
Clrn1	0.585907	0.00242106	C2
1700001G01Rik	0.317499	0.00243502	C2
Rpe65	0.48883	0.00245631	C2
1700031F05Rik	0.905736	0.00249832	C2
1700022A22Rik	0.503147	0.00257913	C2
Grm3	0.354028	0.00263073	C2
Lrfn5	0.319727	0.0026431	C2
Olfr357	0.848925	0.0026431	C2
Ccdc7a	0.430958	0.00265812	C2
Fam170a	0.399646	0.00270367	C2
Cyp2c66	0.973548	0.00272998	C2
Kcnh8	0.347869	0.00273131	C2
4930480E11Rik	0.556445	0.00280333	C2
Esp31	0.463329	0.00281871	C2
Olfr266	0.538522	0.00281871	C2
Thsd7a	0.344703	0.00281871	C2
Dock11	0.279589	0.00282176	C2
Vmn2r70	0.688848	0.00282525	C2
C030023E24Rik	0.331239	0.00282531	C2
Ces2a	0.4158	0.00284984	C2
Gm19303	0.409938	0.0028535	C2
Pde1c	0.363846	0.0028535	C2
1700018B24Rik	0.472692	0.00290344	C2
4932429P05Rik	0.309153	0.00290946	C2
Klra1	0.584914	0.00294497	C2
Mgst1	0.275502	0.00295711	C2
Vmn2r58	0.520637	0.00296551	C2
H60c	0.283406	0.00298199	C2
Cpa6	0.331569	0.00303453	C2
5530400C23Rik	0.348494	0.00303471	C2
Abcb7	0.408516	0.00305513	C2
H2afb1	0.627794	0.00306105	C2
Scgb2b21	0.778008	0.00307085	C2
Slc24a5	0.433907	0.00309322	C2
Gm715	0.550884	0.00309322	C2
Serpinb2	0.654856	0.00310624	C2
2310057J18Rik	0.471604	0.00310624	C2
Gm1993	0.686936	0.00315196	C2
Gm382	0.50984	0.00315196	C2
9330182L06Rik	0.361253	0.00315764	C2
Hypm	0.263328	0.00320396	C2
BC061237	0.611329	0.00321348	C2
Vmn1r224	0.904327	0.00321348	C2
Sh3kbp1	0.374445	0.00322443	C2
Gm7257	0.515433	0.00323417	C2
Vmn1r77	0.470015	0.00325606	C2
Marco	0.304818	0.00326429	C2
Mir669h	0.299976	0.00326429	C2
Olfr1161	1.67469	0.00326429	C2
Mrgprb4	0.499633	0.00326429	C2
Tubb2a-ps2	0.269133	0.003274	C2
4933403O08Rik	0.632056	0.003274	C2
Gabrq	0.389686	0.00328651	C2
Pvt1	0.286241	0.00330269	C2
Vmn2r1	0.578334	0.00330269	C2
Agmo	0.296189	0.00330471	C2
Zdhhc15	0.339631	0.00330471	C2
Gm8633	0.468209	0.00332338	C2
Zfp995	0.56809	0.00333931	C2
Olfr1193	0.716284	0.00333931	C2
Trim30b	0.749937	0.00336034	C2
Npsr1	0.286326	0.00336034	C2
Amot	0.417448	0.00337022	C2
Olfr828	0.667324	0.00337225	C2
Lilra5	0.783256	0.00341524	C2
Slc24a3	0.280893	0.00347103	C2
Vmn1r225	0.742457	0.00348973	C2
Sytl5	0.759005	0.0035211	C2
Gm4907	0.416887	0.0035211	C2
Pola1	0.390695	0.00353798	C2
Gm10745	0.643423	0.00358813	C2
1700008P02Rik	0.488231	0.00364944	C2
4930558G05Rik	0.340108	0.00369599	C2
Grm8	0.285475	0.00385616	C2
Btbd35f7	0.378677	0.00390515	C2
2810047C21Rik1	0.314317	0.00402611	C2
Gm5615	0.536256	0.00403929	C2
Gm5415	0.357159	0.00404654	C2
Rfx3	0.325555	0.00406238	C2
Ssx9	0.708724	0.00406442	C2
Olfr228	0.333543	0.0040747	C2
Nrcam	0.251764	0.0040926	C2
C6	0.493343	0.0040926	C2
Olfr1437	0.602234	0.00415119	C2
4930518J21Rik	0.508628	0.00416471	C2
Itgbl1	0.278744	0.00417403	C2
Bank1	0.290563	0.00417403	C2
Rprl1	0.612739	0.00417403	C2
Cypt15	0.600649	0.00417987	C2
Tmem47	0.42924	0.00417987	C2
5430401F13Rik	0.675534	0.00418443	C2
Npbwr1	0.3974	0.00425817	C2
Usp17le	0.696955	0.00427241	C2
Galnt3	0.465222	0.00427309	C2
Fam240b	0.67761	0.00428847	C2
4930419G24Rik	0.628289	0.00428847	C2
Gm15127	0.695442	0.00428847	C2
Kir3dl2	0.590588	0.00431604	C2
Olfr1257	1.7662	0.00434039	C2
Vmn2r96	0.388152	0.00435017	C2
Nlrp4b	0.683635	0.00436658	C2
Catsperb	0.384508	0.0044077	C2
Olfr1002	0.910564	0.00444684	C2
9530002B09Rik	0.493844	0.00453245	C2
Usp26	0.709082	0.00454296	C2
Reps2	0.278265	0.00454296	C2
Vmn1r80	1.08385	0.00454503	C2
Vmn2r44	0.526254	0.00455985	C2
Eda	0.312103	0.00467262	C2
Ugt8a	0.339802	0.00467355	C2
Vmn2r72	0.459495	0.00467355	C2
Gm14692	0.269837	0.00467355	C2
Ssxa1	0.701974	0.00471267	C2
Nlrp4a	0.563745	0.00474465	C2
Vmn2r3	0.73067	0.00479228	C2
4933402E13Rik	0.445948	0.00479228	C2
A930017M01Rik	0.332044	0.00480659	C2
Cyp11b2	0.941169	0.00488686	C2
1110025L11Rik	0.528333	0.00491751	C2
Olfr663	0.618146	0.00493173	C2
Esp34	0.512089	0.0049607	C2
9130204L05Rik	0.646178	0.0049607	C2
Olfr24	0.394378	0.00497429	C2
Mdfic	0.322081	0.00498162	C2
Skint4	0.531182	0.00500465	C2
Tmem29	0.252645	0.00501749	C2
Trp63	0.341328	0.00521438	C2
Dgkk	0.360851	0.0052507	C2
Gm4303	0.401352	0.0052574	C2
1700006A11Rik	0.432896	0.00526604	C2
Maoa	0.468552	0.00529089	C2
Cyp2c53-ps	0.617688	0.0052923	C2
Tlr7	0.289899	0.0052923	C2
Olfr11	0.845846	0.00529858	C2
Ephx4	0.642118	0.00529858	C2
Actrt1	0.657059	0.00529858	C2
Olfr794	1.34217	0.00536094	C2
Vmn2r104	0.482695	0.00537297	C2
Tas2r139	0.617568	0.00542278	C2
4930513O06Rik	0.50941	0.00543054	C2
Pramel5	0.502028	0.00543665	C2
Olfr1383	1.37696	0.00549204	C2
Mrgprb8	0.557914	0.00549204	C2
Stk33	0.364728	0.00549204	C2
Cypt14	0.420281	0.00549204	C2
Gm14718	0.782235	0.00549204	C2
Olfr622	0.69286	0.00549756	C2
Adam6a	0.553116	0.00552839	C2
Spata31d1c	0.534639	0.00556429	C2
Vmn1r26	0.524726	0.00556429	C2
Psg22	0.594679	0.00556429	C2
Tex13b	0.494465	0.00556429	C2
Neto1	0.493334	0.00563925	C2
Gm13128	0.621178	0.00563925	C2
Grin3a	0.491293	0.00567994	C2
Nudt10	0.515328	0.00569097	C2
A2m	0.509399	0.00569601	C2
4930415L06Rik	0.331403	0.00569613	C2
Scgb1b29	0.918775	0.00571565	C2
Olfr835	0.804492	0.00571565	C2
Mir201	0.658028	0.00571565	C2
Fhod3	0.275631	0.00574265	C2
Pcdh7	0.302813	0.00574265	C2
Scgb2b26	0.610437	0.00577869	C2
B630019K06Rik	0.421067	0.00578875	C2
Igsf21	0.308817	0.00578977	C2
Vmn1r38	0.700243	0.00582285	C2
Mir3106	0.427052	0.00582285	C2
Mir6382	0.377711	0.00585696	C2
Olfr161	0.465318	0.00586096	C2
Galnt14	0.290459	0.00586096	C2
Gpr141	0.453089	0.00586434	C2
Esp24	0.553093	0.00586434	C2
Pih1h3b	0.503779	0.00589412	C2
Cyp2b23	0.530089	0.00597576	C2
Etd	0.524485	0.0060002	C2
Cdh12	0.270786	0.00603659	C2
4930433N12Rik	0.418249	0.00607646	C2
LOC432842	0.287859	0.00609626	C2
Cep126	0.486694	0.00609626	C2
Cts8	0.820461	0.00614727	C2
Pcdh9	0.257826	0.00616741	C2
Adam6b	0.435939	0.0061889	C2
Tmc1	0.271945	0.00618911	C2
Prame	0.430282	0.00632454	C2
Mir6388	0.555215	0.00641817	C2
Ndst4	0.285045	0.00645826	C2
Arap2	0.360671	0.00645826	C2
Adgre1	0.528763	0.0064786	C2
Cldn34c4	0.489923	0.0064786	C2
4933402J10Rik	0.477671	0.00649383	C2
Hsd3b2	0.721462	0.0065023	C2
4930548K13Rik	0.396321	0.00652245	C2
Cfhr2	0.382434	0.00655211	C2
Rnf217	0.271537	0.00655211	C2
Gm10436	0.617419	0.00655211	C2
Olfr76	0.586242	0.00655211	C2
Obox7	0.853154	0.00655211	C2
Cyp2a12	0.346023	0.00655211	C2
Ctag2	0.621691	0.00655211	C2
Nhs	0.25529	0.00655211	C2
Slxl1	0.724623	0.00655528	C2
Scgb2b11	0.657647	0.00655583	C2
Esp18	0.455323	0.00657306	C2
Rptn	0.586222	0.00658432	C2
Gm20356	0.451171	0.00661521	C2
Dnah6	0.30157	0.00661521	C2
Pgr15l	0.310853	0.00673992	C2
Cyp3a11	0.388927	0.0067608	C2
Kcnk9	0.303294	0.00680136	C2
Lancl3	0.443127	0.00680903	C2
Esp16	0.442161	0.00681589	C2
Naa11	0.449063	0.00681589	C2
6030498E09Rik	0.462452	0.00681589	C2
Olfr466	0.892801	0.00688612	C2
Mir1971	0.47082	0.00688612	C2
Mal2	0.576951	0.00688612	C2
Gab3	0.514988	0.00688612	C2
4930515G16Rik	0.605412	0.00690962	C2
Dok6	0.314056	0.0069871	C2
Klhl32	0.258411	0.00699821	C2
Gprin3	0.47588	0.00700679	C2
Zpld1	0.474414	0.00708393	C2
Olfr809	1.14081	0.00712925	C2
Dcx	0.502698	0.00714145	C2
Oprm1	0.340491	0.00720725	C2
Tex11	0.336042	0.00720725	C2
B230209E15Rik	0.514836	0.00727311	C2
Npy4r	0.478114	0.00730922	C2
4930523O13Rik	0.351708	0.00730922	C2
Tecrl	0.479117	0.00730922	C2
Gm15091	0.849476	0.00730922	C2
Tas2r114	0.556808	0.0073469	C2
9430018G01Rik	0.508334	0.00735898	C2
Fam19a4	0.270452	0.00736586	C2
Olfr1243	0.470991	0.00740891	C2
Ascc3	0.297058	0.00743522	C2
Gria2	0.360473	0.00744059	C2
4933430M04Rik	0.328768	0.00748166	C2
Cerkl	0.327997	0.00754224	C2
Cypt1	0.607898	0.00754913	C2
Gpr50	0.314159	0.00762787	C2
Magea4	0.29881	0.00762787	C2
Mmp16	0.326321	0.0077162	C2
A830019L24Rik	0.430511	0.00775321	C2
Fndc3a	0.340866	0.00776653	C2
Apol11b	0.503582	0.00776653	C2
Cpxcr1	0.549221	0.00776653	C2
Ctsm	0.515896	0.00782459	C2
Brwd3	0.308472	0.00785465	C2
Nlrp4e	0.659086	0.00788164	C2
Speer3	0.254461	0.0079075	C2
Lurap1l	0.28623	0.00797815	C2
Tusc3	0.371687	0.00799915	C2
A830018L16Rik	0.268111	0.00806005	C2
4921515E04Rik	0.270038	0.00820143	C2
Adam26b	0.450607	0.00820143	C2
Pdc	0.317716	0.00824668	C2
Olfr165	0.326987	0.00824668	C2
Tigd2	0.411865	0.00824668	C2
Vsnl1	0.419462	0.00838988	C2
Vmn1r227	0.832791	0.00844396	C2
Vmn1r15	0.349692	0.00844396	C2
Tmem135	0.250627	0.00844396	C2
Pof1b	0.603476	0.00844396	C2
Gm6194	0.354488	0.00844902	C2
Vmn2r121	0.652568	0.00846999	C2
Olfr829	0.469219	0.0084731	C2
Cep170	0.287686	0.00849358	C2
Vmn2r24	0.802951	0.00852179	C2
Zfp280c	0.642447	0.00852179	C2
4930519H02Rik	0.28165	0.00871826	C2
Trpa1	0.341204	0.00880341	C2
Dbpht2	0.61975	0.0088313	C2
A130030D18Rik	0.356466	0.0088313	C2
Utp20	0.28469	0.00886847	C2
Rhox7a	0.924934	0.00887712	C2
BB019430	0.521281	0.0089375	C2
2310069B03Rik	0.406418	0.0089375	C2
Mir3961	0.281642	0.00904829	C2
Olfr765	0.774344	0.00904994	C2
Tox	0.275046	0.00904994	C2
Hs6st2	0.291693	0.00920085	C2
4930428D20Rik	0.408445	0.00929813	C2
Gpr158	0.379133	0.00929813	C2
Dusp21	0.697258	0.00932572	C2
Gm4850	0.433226	0.00933837	C2
Htr2a	0.360588	0.00933837	C2
Cbln2	0.287794	0.0093445	C2
4930447J18Rik	0.353781	0.00941267	C2
Ppp1r2-ps9	0.367479	0.00945503	C2
Ceacam12	0.509946	0.00952155	C2
Smr2	0.48245	0.00954913	C2
Gm12128	0.389641	0.00969532	C2
Vmn1r73	0.536604	0.00969532	C2
4930441J16Rik	0.372134	0.00970851	C2
Gm12633	0.441597	0.00970851	C2
4930470O06Rik	0.380236	0.00987613	C2
Olfr1417	0.80287	0.00990365	C2
4930596D02Rik	0.298689	0.00992055	C2
Pde1a	0.260463	0.00995137	C2
Prpmp5	0.289637	0.00995137	C2
Htr4	0.35544	0.00995178	C2
Minar1	0.489851	0.00999054	C2
1700012A03Rik	0.38342	0.0100551	C2
Vmn1r74	0.647149	0.0100551	C2
Stac	0.264609	0.0100551	C2
Akap17b	0.399816	0.0100551	C2
Sycp1-ps1	0.647236	0.0100705	C2
Smim10l1	0.475638	0.0101367	C2
Ube2dnl1	0.479372	0.0101367	C2
March11	0.294506	0.010148	C2
Nup62cl	0.412895	0.010148	C2
Cacna2d1	0.310736	0.0101535	C2
Prl8a6	0.322504	0.0101663	C2
P2ry1	0.351133	0.0101911	C2
D330045A20Rik	0.511358	0.0102169	C2
AU015836	0.384824	0.0102407	C2
Klk4	0.635197	0.0102685	C2
Pramel4	0.693813	0.0102824	C2
Awat1	0.310409	0.0103131	C2
Crisp4	0.345912	0.0104137	C2
Gng4	0.300832	0.0104225	C2
Mir6335	0.300194	0.0104499	C2
Mug1	0.449544	0.010467	C2
Fcgr2b	0.419588	0.0105279	C2
Cyp2j11	0.421753	0.0105279	C2
Slitrk4	0.464852	0.0105279	C2
S100g	0.433085	0.0105279	C2
Prr32	0.480116	0.0106107	C2
Izumo3	0.459375	0.0106338	C2
Itprid1	0.330023	0.0106338	C2
Ssu2	0.402541	0.0107148	C2
Ceacam14	0.436176	0.0108318	C2
4930529K09Rik	0.356939	0.0108515	C2
Fhl1	0.693516	0.0108515	C2
Vmn1r79	1.01357	0.010861	C2
Vmn1r84	0.743021	0.010861	C2
Zbbx	0.478946	0.0108948	C2
Nkain3	0.282081	0.0109061	C2
Acbd6	0.409188	0.0109265	C2
Olfr890	0.533017	0.0109265	C2
Taf7l	0.687996	0.0110118	C2
Pramef6	0.731102	0.0110393	C2
C730002L08Rik	0.354424	0.0110754	C2
4922502D21Rik	0.369079	0.0110754	C2
Mir3964	0.364666	0.0111311	C2
Olfr1507	0.452112	0.0111564	C2
Sult2a5	0.656636	0.0111564	C2
Olfr1217	0.357107	0.0111718	C2
Vmn1r234	0.57671	0.011212	C2
Olfr365	0.772374	0.0113083	C2
Vmn1r81	1.24718	0.01133	C2
Olfr294	0.54642	0.0113713	C2
Olfr743	0.362336	0.0115305	C2
LOC100862268	0.336972	0.0115418	C2
Zfp955a	0.504941	0.0115738	C2
Olfr1370	0.50008	0.0117165	C2
C87414	0.753868	0.0117165	C2
4930556G01Rik	0.33706	0.0117263	C2
Trim6	0.668187	0.0117689	C2
Kansl1l	0.561888	0.0117742	C2
Gm16497	0.25267	0.0119187	C2
Sval3	0.474284	0.0119187	C2
Aoah	0.25621	0.0119796	C2
Fbxo25	0.283824	0.0119796	C2
Defb1	0.756172	0.0120213	C2
4931408C20Rik	0.420739	0.012154	C2
Btc	0.389784	0.0123031	C2
Tceal6	0.487802	0.0123838	C2
Olfr1297	0.376716	0.012438	C2
Olfr1000	0.803348	0.0126254	C2
Gm3286	0.741762	0.0127185	C2
Vmn2r108	0.52078	0.0127927	C2
4930533N22Rik	0.368809	0.0127927	C2
Fam13a	0.315837	0.0128215	C2
Vmn1r65	0.542568	0.0128306	C2
Olfr1395	0.816385	0.0128315	C2
Tbpl2	0.730399	0.01286	C2
4930584F24Rik	0.540233	0.0129402	C2
Olfr1457	0.750157	0.0129756	C2
Tmprss11a	0.683298	0.0129756	C2
Olfr338	0.555739	0.0131562	C2
Pou5f2	0.579187	0.0132305	C2
Cypt12	0.473507	0.0132305	C2
Lamp2	0.282855	0.0133024	C2
Olfr822	0.632647	0.0133303	C2
Eda2r	0.386176	0.0133303	C2
Opn5	0.454816	0.013393	C2
Togaram2	0.319751	0.013393	C2
Aurkc	0.422458	0.0133974	C2
Gm10280	0.302107	0.0134135	C2
Fut9	0.31503	0.0134661	C2
Lpxn	0.400512	0.0134783	C2
Hdx	0.300127	0.0134783	C2
Dnah5	0.278162	0.013549	C2
Btbd35f23	1.29159	0.013646	C2
Olfr747	0.646321	0.0136807	C2
Tmem106b	0.344977	0.0136807	C2
Mroh2b	0.421541	0.0136888	C2
A330008L17Rik	0.253634	0.0137289	C2
Gm773	0.78604	0.0137463	C2
Serpinb8	0.446172	0.0137579	C2
Amy2a5	0.38345	0.0137773	C2
Klra17	0.612874	0.0138307	C2
Yipf7	0.570223	0.0138376	C2
Efhb	0.395215	0.0139647	C2
Chrdl1	0.389374	0.0139829	C2
Mdga2	0.253881	0.0139974	C2
Mup20	0.512986	0.0141069	C2
1700016P04Rik	0.331517	0.0141069	C2
Zfp976	0.347714	0.0141069	C2
Olfr878	0.406298	0.0141069	C2
5430402E10Rik	0.433117	0.0141173	C2
LOC101055749	0.369925	0.0141173	C2
Olfr727	0.648904	0.0141522	C2
Lrat	0.491649	0.0141522	C2
Rab32	0.48059	0.0141861	C2
Gm6300	0.301358	0.0141861	C2
Olfr1324	0.593825	0.0141861	C2
Heph	0.512241	0.0142	C2
Acsl4	0.488019	0.0142154	C2
Slc5a8	0.535804	0.0142727	C2
Csn1s1	0.488233	0.0142727	C2
Gm9268	0.428823	0.0142727	C2
Fthl17b	0.538659	0.0142727	C2
Anxa8	0.623003	0.0142966	C2
Olfr1176	0.53701	0.0144485	C2
Adam24	0.443229	0.0144509	C2
Poteg	0.368959	0.0144745	C2
Oog3	0.379314	0.0145382	C2
1190028D05Rik	0.435386	0.0145382	C2
Hs3st1	0.273998	0.0145487	C2
Olfr346	0.498297	0.0146862	C2
Olfr655	0.955521	0.0147398	C2
4930533P14Rik	0.404183	0.0147518	C2
Zscan4d	0.632897	0.0147629	C2
C130080G10Rik	0.334593	0.0147816	C2
Olfr1325	0.420478	0.0147816	C2
Prss2	0.361046	0.0148204	C2
Ophn1	0.255463	0.0148204	C2
4930440I19Rik	0.251865	0.0148223	C2
Hmgcll1	0.400242	0.0148597	C2
Olfr1046	0.944756	0.0149467	C2
1700128F08Rik	0.393007	0.014954	C2
Ifi211	0.718824	0.014975	C2
Myo3a	0.330191	0.0150802	C2
Kcna4	0.348902	0.0150994	C2
Tbx20	0.364496	0.0150994	C2
Nav3	0.279145	0.015153	C2
9530051G07Rik	0.559249	0.0152206	C2
Cts3	0.452374	0.0152389	C2
Clca4a	0.556182	0.015288	C2
Olfr297	0.722623	0.0153393	C2
Vmn2r101	0.570156	0.0153684	C2
Mrgpra2b	0.71692	0.0153737	C2
Tyrp1	0.385641	0.0154346	C2
Slco6c1	0.482339	0.0154361	C2
Chrna7	0.362498	0.0154437	C2
Olfr399	1.46913	0.0154601	C2
Clec2g	0.553756	0.0155841	C2
Syt4	0.438228	0.0156515	C2
Lair1	0.291412	0.0156515	C2
Tmem117	0.263378	0.0156728	C2
1700031L13Rik	0.437156	0.015695	C2
Vmn1r31	0.381346	0.015695	C2
Mug2	0.439534	0.0159574	C2
Olfr487	0.423582	0.0159574	C2
Ankrd34c	0.407917	0.0159574	C2
Il12rb2	0.314982	0.015964	C2
Slc15a5	0.305436	0.015964	C2
Gm8016	0.556623	0.0160139	C2
Ugt2b37	0.334711	0.0161033	C2
Defa24	0.704209	0.0161033	C2
A330093E20Rik	0.465894	0.016198	C2
Scgb2b23-ps	0.609363	0.016198	C2
Ctsc	0.341179	0.016198	C2
Mir6336	0.275922	0.0162906	C2
Xlr	0.539263	0.0163149	C2
Zpbp	0.515576	0.016416	C2
1110015O18Rik	0.420463	0.016416	C2
Cdh19	0.356524	0.016453	C2
Chst9	0.287963	0.0164759	C2
Kel	0.569884	0.0165293	C2
D830032E09Rik	0.334498	0.0165305	C2
Vmn2r22	0.425721	0.0165305	C2
2900092C05Rik	0.471366	0.0165305	C2
Gpr143	0.352225	0.0165893	C2
P2ry12	0.484889	0.0166135	C2
Cldn34b3	0.493716	0.0166187	C2
Olfr845	0.452173	0.0166619	C2
Gm12888	0.27453	0.016691	C2
Olfr654	1.27054	0.0167471	C2
4930524B17Rik	0.33487	0.0167837	C2
Prss35	0.4398	0.0168579	C2
7630403G23Rik	0.356721	0.016887	C2
Lrrc6	0.373844	0.0169297	C2
3830417A13Rik	0.626333	0.0169542	C2
Olfr166	0.502	0.0169717	C2
Gabra6	0.561904	0.0169978	C2
H2-M1	0.40817	0.0170977	C2
Abca6	0.311745	0.0171247	C2
Spef2	0.31739	0.0171247	C2
Gmnc	0.433295	0.0171247	C2
Enox2	0.428838	0.0171247	C2
Rbm41	0.260908	0.0171277	C2
Slco4c1	0.397623	0.0171604	C2
Pcdha3	0.302541	0.0171604	C2
Zfp551	0.450284	0.0171604	C2
Trim42	0.366822	0.0171604	C2
Hhat	0.275248	0.0173047	C2
Nptx2	0.365446	0.0173047	C2
Gm13084	0.8344	0.017341	C2
Tnn	0.336595	0.0173441	C2
Adgrl4	0.275689	0.0173441	C2
Mospd2	0.333234	0.0173441	C2
Olfr1129	0.638404	0.0173872	C2
Platr10	0.424803	0.0173872	C2
Dmbt1	0.425672	0.0173872	C2
S100a10	0.606287	0.0177403	C2
Vip	0.476918	0.0177781	C2
Olfr167	0.856398	0.0177887	C2
Vmn2r83	0.606671	0.0178723	C2
Cyp3a25	0.260086	0.0178723	C2
9330178D15Rik	0.398128	0.0178953	C2
Elavl2	0.345411	0.0178953	C2
Serpinb13	0.336888	0.0179414	C2
Spag17	0.282233	0.0179664	C2
Zfp994	0.417766	0.0180267	C2
Syt9	0.270427	0.0180374	C2
Rasgrp1	0.309445	0.0180465	C2
Vmn2r31	0.677745	0.0180571	C2
Necab1	0.279372	0.0180691	C2
Vmn2r66	0.516365	0.0180866	C2
Fam3b	0.578394	0.0180878	C2
Olfr1301	0.579284	0.0184095	C2
Gm2012	0.796441	0.0184207	C2
Atp1b4	0.304473	0.0184663	C2
4930567K12Rik	0.317678	0.0185385	C2
4930544M13Rik	0.264669	0.0186288	C2
Tmem18	0.256892	0.0187179	C2
Krtap11-1	0.254143	0.0187179	C2
4930470H14Rik	0.385745	0.0187179	C2
Zfp770	0.383287	0.0187179	C2
Myh13	0.400093	0.0188147	C2
Akain1	0.285503	0.0188147	C2
Pcdha2	0.313153	0.0188147	C2
C330004P14Rik	0.351184	0.0190332	C2
Npy5r	0.43754	0.0190332	C2
Tbc1d31	0.413858	0.0191205	C2
Smr3a	0.529115	0.0193328	C2
4930587E11Rik	0.384964	0.0193458	C2
Lonrf3	0.613407	0.0193458	C2
Hnmt	0.410474	0.0194462	C2
Iqsec2	0.357111	0.0194462	C2
Nr0b1	0.448357	0.0195131	C2
Jade3	0.291281	0.019748	C2
Olfr194	0.891919	0.0197608	C2
Mfap5	0.745195	0.0197618	C2
Pcdha1	0.301401	0.0198233	C2
Cdh7	0.36333	0.019843	C2
Cylc1	0.516124	0.0198923	C2
Mageb4	0.307272	0.0200071	C2
Pigr	0.396103	0.0200308	C2
Olfr1349	0.727472	0.0202332	C2
A830029E22Rik	0.483794	0.020246	C2
1700016L04Rik	0.265874	0.0203571	C2
Olfr395	1.02847	0.0204117	C2
1700111N16Rik	0.365314	0.0204117	C2
Olfr996	0.322599	0.0204704	C2
Serpinb9g	0.563752	0.0205766	C2
Gm6268	0.425628	0.0205766	C2
C630028M04Rik	0.299321	0.0206472	C2
Vmn2r23	0.600141	0.0206709	C2
Mir6238	0.436217	0.0208025	C2
Hr	0.556295	0.0210137	C2
Adad1	0.893094	0.0210759	C2
Gm26851	0.315393	0.0210759	C2
Havcr1	0.644388	0.0210942	C2
Adam28	0.254699	0.0211057	C2
Zfp458	0.683456	0.0211559	C2
9630013A20Rik	0.736597	0.0211666	C2
Gm16070	0.331665	0.021246	C2
Vmn2r32	0.951101	0.021246	C2
Vbp1	0.841673	0.0212592	C2
Gm5885	0.406524	0.0213286	C2
Olfr620	0.858573	0.0213769	C2
Crb1	0.416044	0.0214	C2
Wdr20rt	0.484148	0.0214	C2
Mrgpra9	0.332563	0.0215161	C2
Plxdc2	0.285456	0.021522	C2
Adcy2	0.300569	0.0215285	C2
2810049E08Rik	0.259144	0.0215285	C2
Tmprss11f	0.259386	0.0215285	C2
Ssxb5	0.605988	0.0215285	C2
Ipcef1	0.38146	0.021566	C2
Blnk	0.425402	0.0217892	C2
3100003L05Rik	0.29369	0.0218022	C2
Plac1	0.359411	0.0218022	C2
Arl13a	0.571355	0.0218022	C2
Gm8541	0.3182	0.0219562	C2
Cyp2j12	0.358971	0.0219562	C2
Gabra2	0.371237	0.0219562	C2
Olfr1350	0.358526	0.0219562	C2
Rgs2	0.399251	0.0219791	C2
Ifi47	0.366074	0.0219791	C2
Crisp1	0.410376	0.0219791	C2
Med12l	0.389375	0.0219791	C2
Mir222	0.403166	0.0220617	C2
Rtp4	0.474249	0.0221328	C2
Il13ra2	0.554081	0.0221328	C2
Olfr352	0.927318	0.0222522	C2
Olfr356	0.752639	0.0222522	C2
Vmn1r41	0.480489	0.0222522	C2
Pdha2	0.37533	0.0222641	C2
Ddx10	0.414957	0.0222641	C2
Olfr796	0.757058	0.0223113	C2
Gm20362	0.29998	0.0223113	C2
Sowahd	0.51243	0.022322	C2
Pramef25	0.451933	0.0223957	C2
Nbdy	0.486098	0.0225642	C2
Prdx4	0.403382	0.0226295	C2
Gm11482	0.38026	0.0228336	C2
Cabs1	0.498189	0.0228336	C2
Zfp352	0.492078	0.0230087	C2
Cts8-ps	0.659306	0.0231025	C2
Olfr1512	0.887024	0.0231025	C2
Gpr149	0.411702	0.0231025	C2
C130073F10Rik	0.31026	0.0231025	C2
1700025K24Rik	0.439428	0.0231848	C2
Pex5l	0.349696	0.0231848	C2
H2al1j	0.64352	0.0231848	C2
Rxfp1	0.359266	0.023236	C2
Nms	0.461447	0.0233399	C2
Vmn1r47	0.75643	0.0233399	C2
Olfr1095	0.556034	0.0233598	C2
Spata31	0.481063	0.0233636	C2
Olfr1384	1.02421	0.0235659	C2
Ceacam11	0.446866	0.0235659	C2
Gm9733	0.619155	0.0236044	C2
Acot9	0.280243	0.0238049	C2
Hmgb4os	0.319088	0.0240301	C2
Olfr147	0.884877	0.0241844	C2
Akr1c18	0.705449	0.0241889	C2
Sh2d4b	0.27375	0.0242267	C2
Toporsl	0.302719	0.0242283	C2
Scp2d1	0.396175	0.0243262	C2
Cdh8	0.257066	0.0244157	C2
Olfr1418	0.624562	0.0244262	C2
Phox2b	0.328152	0.0244262	C2
Ifitm7	0.275898	0.02446	C2
Mir8090	0.377947	0.02446	C2
Snca	0.323066	0.02446	C2
1700008C04Rik	0.265653	0.0245235	C2
Gm5087	0.256249	0.0245235	C2
Esp15	0.534529	0.0245679	C2
Tgtp2	0.330205	0.0245911	C2
Vmn2r13	0.743328	0.0245911	C2
BB123696	0.324554	0.024605	C2
Gm17727	0.444833	0.024605	C2
Serpina1b	0.562196	0.0246052	C2
Chst1	0.335659	0.0246635	C2
Zp3r	0.388899	0.0247997	C2
Map3k15	0.372514	0.0248412	C2
1700003H04Rik	0.349729	0.0248892	C2
Gm6812	0.469805	0.024894	C2
Scgb2b24	0.553345	0.0249547	C2
Slc9a4	0.340839	0.0249548	C2
Grpr	0.315492	0.025	C2
Olfr141	0.877208	0.0250404	C2
Slc7a12	0.485959	0.0250404	C2
A430089I19Rik	0.929237	0.0250404	C2
Mir710	0.412865	0.0250404	C2
Stfa3	0.709756	0.0251396	C2
Usp51	0.32116	0.0252308	C2
Gm38423	0.393969	0.0254177	C2
Lipo1	0.359144	0.0254193	C2
Olfr1287	0.548728	0.0254361	C2
Ms4a7	0.530255	0.0254736	C2
Fbxw15	0.395223	0.0254736	C2
Mrgpra3	0.337136	0.0255178	C2
Frmd3	0.300007	0.025587	C2
Nox4	0.281134	0.0256824	C2
Vmn2r10	0.474422	0.02583	C2
2010106E10Rik	0.476502	0.0259329	C2
Glipr1l2	0.47922	0.0261406	C2
Vmn2r28	0.920495	0.0261737	C2
Mup9	0.411969	0.026234	C2
Akr1c6	0.452653	0.0262661	C2
Olfr1022	0.990099	0.0262661	C2
Vmn1r27	0.492503	0.0262661	C2
Gm5592	0.346025	0.0262661	C2
Tnip3	0.388124	0.0262732	C2
H2al1n	0.469435	0.0262965	C2
Ifi214	0.311453	0.026362	C2
Terb2	0.497119	0.0264134	C2
Zfp141	0.459399	0.0264134	C2
Ptger2	0.478164	0.0266841	C2
Gm14743	0.491331	0.0266841	C2
Oprk1	0.362391	0.0268525	C2
Cdh10	0.321257	0.0268525	C2
Olfr656	1.03988	0.0268525	C2
Slamf6	0.403286	0.0268628	C2
Zfp386	0.506196	0.0268674	C2
Olfr763	0.69097	0.02693	C2
Olfr366	0.502337	0.02693	C2
Pcdha4	0.278399	0.0269764	C2
Peg12	0.45608	0.0269764	C2
Plppr1	0.270148	0.027088	C2
Olfr1246	0.456995	0.0271961	C2
Cyp2j5	0.455091	0.0272576	C2
Olfr914	0.715282	0.0274218	C2
Serpina7	0.403385	0.0274218	C2
Gm4224	0.785615	0.02761	C2
4930571K23Rik	0.45396	0.02761	C2
Prss1	0.548898	0.0278183	C2
Defa22	0.698704	0.0278756	C2
Ssxb8	0.378696	0.0278756	C2
Mir465	0.47739	0.0278756	C2
Tmem207	0.453264	0.0279085	C2
Clec4a3	0.4581	0.0279627	C2
Timm8a1	0.442742	0.0283851	C2
Khdc1c	0.880787	0.0285016	C2
Olfr248	0.715227	0.0285923	C2
Ppfia2	0.293401	0.0285923	C2
Ctso	0.438398	0.0286023	C2
Gm6614	0.316439	0.0286364	C2
4930572K03Rik	0.349363	0.0287682	C2
Hsd17b10	0.422484	0.0289592	C2
4930429D17Rik	0.329011	0.0290435	C2
4933415F23Rik	0.259493	0.0291583	C2
E330009J07Rik	0.485026	0.029174	C2
Olfr1019	1.01266	0.0293289	C2
Serpinb11	0.363608	0.0293959	C2
Tas2r121	0.584165	0.0293959	C2
Olfr740	0.682647	0.0294213	C2
Mir1952	0.384364	0.0294466	C2
1700007F19Rik	0.426119	0.0294466	C2
Dnase2b	0.385557	0.0294466	C2
1700123L14Rik	0.465709	0.0294466	C2
Rpgr	0.37866	0.0294466	C2
Sept6	0.512246	0.0294466	C2
Mir6370	0.291233	0.0294652	C2
5930438M14Rik	0.391502	0.0295611	C2
Gm1966	0.428572	0.0296144	C2
E030030I06Rik	0.755808	0.0296147	C2
Fam126b	0.432806	0.029704	C2
Gm13102	0.457293	0.0298691	C2
Brinp2	0.330951	0.0300427	C2
Zfp954	0.280365	0.0300427	C2
Taf1	0.311316	0.030088	C2
4930595M18Rik	0.486603	0.0301052	C2
1700121N20Rik	0.329307	0.0303111	C2
Rorb	0.327173	0.0303317	C2
Prps2	0.550055	0.0305844	C2
Klhl4	0.304367	0.0306112	C2
Pudp	0.437803	0.0306672	C2
Mptx1	0.504131	0.0309996	C2
4930515L19Rik	0.41356	0.0309996	C2
Mir8117	0.375723	0.0310058	C2
Olfr827	0.529281	0.031037	C2
Olfr761	0.38094	0.031037	C2
Ccnb3	0.620789	0.0311233	C2
Gm6880	0.449045	0.0311233	C2
Zfp936	0.489411	0.0311345	C2
Olfr1173	0.516289	0.0311793	C2
Prr27	0.894322	0.0311793	C2
Mmp20	0.254162	0.0311793	C2
Alg10b	0.41327	0.0312448	C2
Olfr1225	0.852583	0.0314037	C2
Gm1141	0.473301	0.0314037	C2
Pcdhb15	0.976652	0.0314272	C2
Gm4763	0.672597	0.0314272	C2
Adgrg2	0.35067	0.0314272	C2
Tmem215	0.468122	0.0315058	C2
Olfr635	0.655737	0.0315058	C2
Tas2r130	0.565692	0.031579	C2
1700097N02Rik	0.374913	0.0316723	C2
Zfp697	0.30805	0.0318845	C2
Sprr2a3	0.830023	0.031892	C2
Ambn	0.296166	0.0318998	C2
Ptgs2os2	0.401381	0.0319881	C2
Kcnd3os	0.329794	0.0319881	C2
Gm6938	0.47019	0.0320235	C2
5830418P13Rik	0.279866	0.0321177	C2
4930583P06Rik	0.364454	0.0321209	C2
4932441J04Rik	0.268314	0.0321209	C2
Vgll2	0.553578	0.032123	C2
Gm21293	0.633235	0.0321399	C2
Akr1c21	0.576806	0.0321501	C2
Efcab7	0.479952	0.0322714	C2
Fam47c	0.307289	0.0324173	C2
Slco6b1	0.500715	0.0324673	C2
Olfr492	1.02644	0.0326875	C2
Lrriq1	0.306206	0.0326918	C2
Ms4a4b	0.717813	0.0327134	C2
Gm12695	0.335964	0.032753	C2
Washc3	0.326834	0.0327616	C2
4933402C06Rik	0.287067	0.0327892	C2
Rhox6	0.367022	0.0327892	C2
Gucy1a1	0.318615	0.0328332	C2
Edar	0.39882	0.0328525	C2
Olfr813	0.8783	0.0329598	C2
Zc4h2	0.470744	0.0329656	C2
Gm16294	0.333019	0.0330851	C2
Stxbp5	0.272561	0.0331221	C2
Olfr943	0.722663	0.0331221	C2
Zdhhc25	0.267515	0.0331813	C2
Gm31520	0.263623	0.0331813	C2
Olfr301	0.610414	0.0331813	C2
Rhox2a	1.18602	0.0331813	C2
Gm15097	0.735975	0.0331813	C2
Mrgprb1	0.694851	0.0331999	C2
Scgb1b12	0.88946	0.0332628	C2
Olfr1277	0.657577	0.0333691	C2
Ppargc1a	0.261103	0.0335717	C2
Speer9-ps1	0.462323	0.0335972	C2
Cyp2b10	0.340262	0.0335972	C2
Pcdha5	0.266783	0.0336383	C2
Olfr881	0.377972	0.0336579	C2
Nrg3os	0.395341	0.0338129	C2
Mup17	0.508988	0.0338196	C2
Muc15	0.338578	0.0338914	C2
Slc39a12	0.351314	0.0339309	C2
Gm7714	0.522647	0.033952	C2
Slc13a2	0.331601	0.0339876	C2
Olfr1302	0.357712	0.0339876	C2
Cd160	0.475235	0.0339876	C2
1700065L07Rik	0.275602	0.0340328	C2
Rfpl4b	0.284896	0.0340455	C2
Sms	0.437371	0.0340842	C2
Mndal	0.833061	0.034265	C2
Lilr4b	0.485202	0.034265	C2
4933404G15Rik	0.33634	0.0343187	C2
Gm5800	0.680939	0.0343888	C2
Acsm4	0.516096	0.0345191	C2
Olfr746	0.518749	0.0345623	C2
Slc6a11	0.26911	0.0346054	C2
Clec12b	0.744035	0.0346054	C2
Olfr1320	0.593358	0.0346778	C2
Arx	0.406888	0.0347275	C2
Sat1	0.430103	0.0347275	C2
Gm19757	0.434633	0.0347305	C2
Mir452	0.332814	0.0348336	C2
Mc5r	0.349204	0.0348867	C2
4933417E11Rik	0.344787	0.0350433	C2
Olfr742	0.633635	0.0350433	C2
Spink11	0.677722	0.0350433	C2
Kctd12b	0.343721	0.0350433	C2
Vmn2r74	0.420306	0.035053	C2
Vmn1r229	0.778792	0.0350982	C2
Mfsd14b	0.442019	0.0354933	C2
Scgb1b24	0.512529	0.0355043	C2
Cnga2	0.489708	0.0356982	C2
Obscn	0.252461	0.0358125	C2
Gm8989	0.877622	0.0358664	C2
Olfr1012	1.43731	0.0359077	C2
Slco6d1	0.288711	0.0359089	C2
Gm9079	0.329915	0.0360222	C2
Btg1-ps1	0.548977	0.0360245	C2
Gm13848	0.474296	0.0360691	C2
5330439B14Rik	0.433808	0.0361146	C2
Gm906	0.304093	0.0361974	C2
Serpinb12	0.255359	0.0364053	C2
Gm35725	0.379888	0.0365163	C2
Sumf1	0.409702	0.0365163	C2
Map7d3	0.75282	0.0365163	C2
Gm5936	0.648302	0.0366319	C2
Mid2	0.253129	0.0366319	C2
A330049N07Rik	0.379958	0.0368019	C2
Ccdc39	0.334265	0.0368993	C2
Flg2	0.408271	0.0369398	C2
Tmem200a	0.323551	0.0369797	C2
Cd163	0.472743	0.0370245	C2
Vmn1r42	0.497194	0.0372492	C2
Gm14625	0.506928	0.0374831	C2
Cldn34-ps	0.758558	0.0375473	C2
Gm6756	0.383496	0.0376703	C2
Mir6342	0.267685	0.0377762	C2
Rgr	0.361472	0.0377762	C2
Mir879	0.325499	0.0377762	C2
Cts6	0.382746	0.0378485	C2
Oog4	0.623984	0.0378505	C2
Krt20	0.545903	0.0378963	C2
Olfr730	0.555528	0.0379167	C2
Mid1	0.278522	0.0379526	C2
Gbp10	0.330265	0.0379845	C2
Csn1s2a	0.392364	0.0383223	C2
Mroh4	0.67312	0.0384429	C2
Atrx	0.31488	0.0384429	C2
Mir98	0.593461	0.0387476	C2
V1ra8	0.52385	0.0387669	C2
Plch1	0.313198	0.0390488	C2
Tas2r125	0.58312	0.0391117	C2
Vmn2r12	0.659305	0.0392834	C2
Olfr945	0.731472	0.0393032	C2
4921511C20Rik	0.409485	0.0393323	C2
Tnfsf4	0.342839	0.0395127	C2
Pdyn	0.309473	0.0395127	C2
Clca3a1	0.298365	0.0395127	C2
Olfr867	0.468891	0.0395127	C2
Plekhm3	0.253453	0.0395654	C2
Krtap19-1	0.656464	0.0395654	C2
4921511M17Rik	0.33963	0.0395826	C2
Pcsk2os2	0.421367	0.0395988	C2
Itm2a	0.27828	0.0396078	C2
Mir21b	0.312623	0.0396078	C2
A230072E10Rik	0.263183	0.0396768	C2
Sult2a3	0.352401	0.0397558	C2
1700009N14Rik	0.275876	0.039955	C2
Gm5434	0.504618	0.0400052	C2
Prh1	0.554992	0.0402022	C2
Hyal5	0.257503	0.0402344	C2
Olfr56	0.51749	0.0403041	C2
Defb5	0.796756	0.0403351	C2
Kcnv1	0.329497	0.0404015	C2
Ace	0.456188	0.0404146	C2
Ctsll3	0.472591	0.0404238	C2
Olfr353	0.314525	0.0406342	C2
1700109I08Rik	0.366718	0.0406457	C2
Scn2a	0.250465	0.0406751	C2
Rgs13	0.293638	0.0406933	C2
Stc1	0.265987	0.0406933	C2
Ms4a6d	0.527158	0.0406933	C2
Cysltr2	0.456775	0.0407376	C2
1700028P14Rik	0.305192	0.0407376	C2
Amtn	0.270781	0.0407376	C2
Slco1a6	0.273322	0.0407376	C2
Mrgprb2	0.362614	0.0407376	C2
Mir448	0.528101	0.0407376	C2
Krtap4-8	1.12588	0.0407941	C2
Olfr926	0.988196	0.0407941	C2
Hsfy2	0.266746	0.0408277	C2
Cfh	0.565542	0.0408277	C2
Pcdh17	0.457175	0.0408277	C2
Lce3b	0.856077	0.0408277	C2
Try4	0.429764	0.0408277	C2
Vmn1r171	0.699318	0.0408277	C2
Gm10057	0.581674	0.0408277	C2
Gm15679	0.570233	0.0408951	C2
Alkal1	0.367916	0.0409225	C2
Csn1s2b	0.804137	0.0409796	C2
Fcrla	0.466687	0.0409911	C2
Olfr135	0.482302	0.041027	C2
Gm9696	0.502552	0.0410833	C2
Nrk	0.337061	0.0411294	C2
Sirpb1a	0.512424	0.041213	C2
A230009B12Rik	0.411721	0.0412195	C2
Olfr1209	0.801826	0.0412949	C2
Pabpc6	0.270987	0.041352	C2
4921531P14Rik	0.329078	0.0413572	C2
Vmn1r58	0.581464	0.0413572	C2
Dmrta1	0.385369	0.0415496	C2
Defa29	0.766745	0.0415496	C2
Cypt2	0.331382	0.0415747	C2
Olfr391-ps	0.961038	0.0415967	C2
Pilra	0.618416	0.0416076	C2
Folh1	0.327424	0.0416076	C2
Grxcr1	0.250749	0.0416097	C2
Ulbp1	0.581669	0.0418625	C2
Boll	0.378631	0.0419099	C2
1700080O16Rik	0.327745	0.0419099	C2
H2afb3	0.606672	0.0419099	C2
4930486L24Rik	0.466826	0.0420424	C2
Aard	0.293929	0.0421832	C2
Nlrp9a	0.500626	0.0422131	C2
Igfl3	0.595718	0.0422739	C2
Gm9833	0.574512	0.0423167	C2
Wfdc18	0.45443	0.0424168	C2
Serpinb6d	0.345117	0.0424168	C2
Lpcat4	0.401048	0.0424168	C2
Lpar3	0.265487	0.0424168	C2
Olig3	0.299	0.0424367	C2
Olfr832	0.455216	0.0426672	C2
Dalir	0.365244	0.0427048	C2
Gabrg1	0.274209	0.0427189	C2
Aadac	1.04744	0.0428345	C2
9330158H04Rik	0.328531	0.0428345	C2
Olfr1115	0.476666	0.0429029	C2
Fscb	0.417703	0.0432841	C2
Htr2c	0.436774	0.0433335	C2
Gm5886	0.348325	0.0433737	C2
Slitrk3	0.454825	0.0434	C2
Tph2	0.308025	0.0435227	C2
Tas2r102	0.828742	0.0435227	C2
Trappc3l	0.30758	0.0435291	C2
Abcg2	0.286353	0.0435876	C2
Mir101c	0.44532	0.0436924	C2
Tnni3k	0.27591	0.0437217	C2
Krtap4-9	0.919019	0.0437316	C2
Ifi204	0.270092	0.0438265	C2
Lce1a1	0.404544	0.0438916	C2
Hmgb3	0.268245	0.0439813	C2
Srpx	0.515092	0.0443082	C2
Olfr694	0.976646	0.0443174	C2
Ifit3	2.14979	0.0443695	C2
Vmn1r69	0.543997	0.0446274	C2
Sh2d1a	0.376771	0.0446274	C2
Siglech	0.364859	0.0449209	C2
Gm15328	0.412981	0.0449372	C2
Fbln5	0.322523	0.0449484	C2
Abcc9	0.356209	0.0450401	C2
Pus7l	0.251004	0.0450526	C2
Nts	0.285	0.045075	C2
Plscr4	0.338959	0.0452533	C2
Olfr1218	0.397567	0.0454289	C2
Golm1	0.2578	0.0454887	C2
Gm8179	0.313965	0.0454887	C2
Olfr347	0.470916	0.0455125	C2
Vmn2r15	0.532644	0.0455125	C2
Scgb1b7	0.593605	0.0455125	C2
Pih1d3	0.569374	0.0458393	C2
9330199G10Rik	0.40344	0.0458393	C2
Cyp4a14	0.510878	0.0458393	C2
Vmn1r49	0.978148	0.0458393	C2
Olfr1199	1.00165	0.0458417	C2
4930556N09Rik	0.315826	0.0458429	C2
Zfp943	0.30212	0.0458429	C2
D5Ertd577e	0.735483	0.0458429	C2
Mgam	0.281873	0.0458429	C2
Gm4297	0.480406	0.0458429	C2
4930532M18Rik	0.480655	0.0461101	C2
Gm28979	0.272545	0.0461258	C2
Bpifb3	0.656156	0.0461446	C2
Lce1h	0.889265	0.0461609	C2
Rlim	0.263384	0.0461609	C2
Hs3st5	0.270802	0.046313	C2
2310039L15Rik	0.498702	0.046321	C2
4922502H24Rik	0.31843	0.046321	C2
Nefl	0.342124	0.046321	C2
Olfr1097	0.5354	0.046321	C2
Agtr1b	0.469136	0.046321	C2
C87977	0.461762	0.046321	C2
Apool	0.397141	0.046321	C2
Mageh1	0.343529	0.046321	C2
B020014A21Rik	0.617771	0.046331	C2
Mir7656	0.431116	0.046331	C2
Ces1f	0.903318	0.046562	C2
Ptn	0.305477	0.0466845	C2
Cysltr1	0.485885	0.0466845	C2
Gm13985	0.305633	0.0468021	C2
Sval1	0.41332	0.0468021	C2
4930430A15Rik	0.38226	0.0468736	C2
Platr20	0.296038	0.0469206	C2
D930032P07Rik	0.311257	0.0471506	C2
Mageb5	0.271497	0.0471506	C2
Zfp975	0.361208	0.0475869	C2
Galnt5	0.39654	0.0477214	C2
Sva	0.352712	0.0477214	C2
H2al1a	0.47969	0.0478475	C2
Tacstd2	0.473352	0.0479041	C2
Tas2r110	0.857898	0.0479041	C2
Tab3	0.314009	0.0479041	C2
Mrgprb5	0.377838	0.0480269	C2
Cyp2c39	0.427365	0.0480973	C2
Olfr868	0.652264	0.0480973	C2
Cldn34d	0.364076	0.0482518	C2
Olfr345	0.614585	0.0482859	C2
2700089I24Rik	0.250738	0.0483477	C2
Fap	0.663793	0.0483477	C2
4930459L07Rik	0.304231	0.0483477	C2
Mospd1	0.312656	0.0484369	C2
Gcsam	0.707775	0.0485357	C2
4930545L23Rik	0.336353	0.0485357	C2
Vmn2r67	0.336434	0.0486384	C2
Actl9	0.383278	0.0487918	C2
Gm1322	0.377594	0.0488205	C2
Gm13490	0.438824	0.0488991	C2
4930520P13Rik	0.306716	0.0490415	C2
4930518P08Rik	0.363014	0.0490484	C2
Slc5a7	0.31311	0.0490857	C2
Defa27	0.902928	0.0490857	C2
Il20	0.678788	0.0491129	C2
Vmn1r180	0.612997	0.0491129	C2
A630023A22Rik	0.479959	0.0492327	C2
Vmn1r185	0.501881	0.0493343	C2
Gm5168	0.545639	0.0493343	C2
Vmn1r167	0.58002	0.0493706	C2
Ugt2b35	0.374639	0.049525	C2
Sult3a2	0.305625	0.0496544	C2
Mir195b	0.310718	0.0496748	C2
Gm41	0.283975	0.0497211	C2
Fabp4	0.684122	0.0497544	C2
Mthfd2l	0.41528	0.0498221	C2
Vps41	0.30963	0.049877	C2
Mir680-3	0.42514	0.0498956	C2
Gm8630	0.260867	0.0499821	C2
Mir9-3	1.06731	1.12831e-27	C3
Mir124a-3	0.854446	6.982e-23	C3
Mir9-3hg	1.03033	6.982e-23	C3
Srgap3	0.408786	8.25242e-20	C3
Miat	0.741512	6.8184e-14	C3
Nova2	0.701634	1.10811e-13	C3
C130071C03Rik	0.85721	1.721e-13	C3
Grik3	0.331573	3.19548e-12	C3
Apba2	0.322261	9.60778e-12	C3
Sox2ot	0.469978	1.12977e-11	C3
Pantr1	0.503846	6.30691e-11	C3
Ddr1	0.562548	9.31725e-11	C3
Mir3093	0.937285	1.26194e-10	C3
Lemd1	0.460644	1.57483e-10	C3
Ascl1	0.695402	2.62191e-10	C3
Sox2	0.701894	2.66635e-10	C3
Celf4	0.305572	4.36094e-10	C3
Gm30731	0.857874	4.36094e-10	C3
Pou3f3	0.929424	8.70094e-10	C3
Ephb2	0.315136	1.01336e-09	C3
Pou3f2	0.84626	1.12749e-09	C3
Sox1	0.633087	2.118e-09	C3
Lhx5	0.477732	3.17111e-09	C3
Pax7	0.342795	4.06797e-09	C3
Cdh22	0.35797	5.12185e-09	C3
Igsf21	0.265327	8.50391e-09	C3
2900092D14Rik	0.834473	1.13877e-08	C3
Gm13090	0.435137	1.13877e-08	C3
Mir124a-1hg	0.680244	1.32685e-08	C3
Mir9-1	0.831683	1.42506e-08	C3
Mir219b	1.07754	2.21069e-08	C3
Sox1ot	0.434067	4.0292e-08	C3
Mir3078	0.78351	4.19943e-08	C3
Rhcg	0.419753	5.128e-08	C3
Cdh2	0.365405	5.65095e-08	C3
Scrt2	0.596542	6.82131e-08	C3
Mir124-2hg	0.753091	8.12128e-08	C3
Nrxn2	0.319781	1.4937e-07	C3
Hes5	0.755397	2.06501e-07	C3
Insm1	0.607584	2.09671e-07	C3
Mir135b	0.430876	2.24483e-07	C3
Dll1	0.75839	2.76911e-07	C3
Brsk2	0.429037	2.76911e-07	C3
Urm1	0.632253	3.786e-07	C3
Zic4	0.615468	4.18591e-07	C3
Map2	0.339289	7.4733e-07	C3
Mir124a-1	1.06441	7.4733e-07	C3
Prmt8	0.339612	7.47648e-07	C3
Spsb4	0.320057	8.70848e-07	C3
Nuak2	0.445451	1.23723e-06	C3
Xkr6	0.284585	1.23723e-06	C3
Akap6	0.270409	1.40632e-06	C3
Mir9-2	0.71169	1.42882e-06	C3
Mir99ahg	0.260144	1.59609e-06	C3
Uncx	0.413427	2.18953e-06	C3
Gm17750	0.462393	2.59077e-06	C3
Cxcr4	0.409464	2.60004e-06	C3
Dnaic1	0.41923	3.06053e-06	C3
1700109G15Rik	0.367467	3.20307e-06	C3
Nkain1	0.444409	3.20307e-06	C3
Akt3	0.276782	3.57334e-06	C3
Msra	0.267486	3.82515e-06	C3
Gm15997	0.273563	3.83686e-06	C3
Tubb2b	0.575559	3.89352e-06	C3
Crmp1	0.393455	4.75207e-06	C3
Nrcam	0.271836	4.78438e-06	C3
Sema5b	0.279786	4.79011e-06	C3
Igdcc3	0.355281	4.79011e-06	C3
2610028E06Rik	0.346605	5.07558e-06	C3
7530416G11Rik	0.45331	5.99169e-06	C3
Soga3	0.470308	6.67588e-06	C3
Kcnk10	0.320864	8.17859e-06	C3
AU022754	0.372908	8.17859e-06	C3
Unc5a	0.378586	8.5149e-06	C3
Pax6	0.704873	1.12643e-05	C3
Srrm4	0.28594	1.21429e-05	C3
Neurog2	0.554887	1.70265e-05	C3
Hoxd3	0.452856	1.84509e-05	C3
Dtx4	0.51526	2.15084e-05	C3
Ghrh	0.556878	2.15084e-05	C3
Disp3	0.267299	2.25247e-05	C3
Nr2f1	0.440578	2.34304e-05	C3
Celf3	0.607824	2.48634e-05	C3
Celsr2	0.379205	2.58866e-05	C3
Rtn1	0.311356	2.62247e-05	C3
Wnt7b	0.44615	2.86199e-05	C3
1700113H08Rik	0.256511	3.09755e-05	C3
Gpm6a	0.386457	3.16604e-05	C3
Ccdc182	0.41154	3.25838e-05	C3
Xkr4	0.32359	3.83242e-05	C3
Lrp8	0.31456	3.86101e-05	C3
Mir1895	0.501044	4.02015e-05	C3
Cdk5r2	0.477434	4.06783e-05	C3
Pantr2	0.705115	4.07079e-05	C3
Rfx4	0.297968	4.07079e-05	C3
Map1b	0.265285	4.07245e-05	C3
Gm10421	0.34094	4.15989e-05	C3
Msi1	0.360659	4.4164e-05	C3
Gbx2	0.397153	4.49389e-05	C3
Vangl2	0.311123	5.76093e-05	C3
Klf7	0.344637	6.33966e-05	C3
A830082K12Rik	0.404211	6.35977e-05	C3
Camk2n1	0.386916	7.06814e-05	C3
Susd4	0.319733	7.31876e-05	C3
Sars	0.50712	7.34614e-05	C3
Rhbdl3	0.431818	7.78999e-05	C3
Mir135a-1	0.560798	8.91169e-05	C3
Elavl3	0.511559	9.06221e-05	C3
Fam189a1	0.253897	9.06413e-05	C3
Fgf14	0.288532	9.64734e-05	C3
Apc2	0.43698	0.00010129	C3
Lrp8os2	0.450367	0.000102815	C3
Wscd1	0.318635	0.000109986	C3
Zic1	0.554942	0.000114908	C3
Dner	0.259707	0.000128572	C3
Cdk5rap3	0.398089	0.000138096	C3
Gm1943	0.286104	0.000145223	C3
Klhdc8a	0.369907	0.000147204	C3
Nova1	0.321759	0.00017247	C3
Cxxc5	0.285672	0.000173406	C3
Mycl	0.405896	0.000173406	C3
Rnd2	0.456009	0.000180267	C3
Zbtb18	0.47417	0.000264178	C3
Kif1b	0.320439	0.000281228	C3
Neurog1	0.571072	0.000334002	C3
Chrna7	0.308	0.000347103	C3
Wnt7a	0.396295	0.000349306	C3
Mir135a-2	0.575546	0.000357619	C3
D930028M14Rik	0.654735	0.000399822	C3
Pank4	0.487615	0.000453288	C3
Upk2	0.539627	0.000499158	C3
Plch1	0.27881	0.000506461	C3
Glra1	0.304205	0.000526814	C3
Thbs3	0.494389	0.000549658	C3
1700071K01Rik	0.282654	0.000577963	C3
Mkrn3	0.530587	0.000617065	C3
Znrf4	0.266944	0.000653072	C3
Ubiad1	0.315899	0.000653072	C3
Lfng	0.415486	0.000659934	C3
Prdm13	0.461319	0.000696111	C3
Zfp41	0.36196	0.000699348	C3
Cntn2	0.525333	0.000710202	C3
Gm5089	0.360139	0.000732754	C3
Mir10b	0.310049	0.00078906	C3
3110082J24Rik	0.465392	0.000807649	C3
Gm10538	0.332614	0.000951749	C3
Gm12108	0.297518	0.000961318	C3
Kcnq2	0.306758	0.00097243	C3
Lzts1	0.314484	0.000983075	C3
Phf21b	0.29698	0.00100518	C3
Kif21a	0.262033	0.00100518	C3
Meis3	0.684138	0.00100518	C3
Nyap2	0.253294	0.0011157	C3
Kcnc1	0.649599	0.00111817	C3
Nhlh1	0.438807	0.00119457	C3
Gm805	0.372739	0.00119457	C3
Ago1	0.385756	0.00121583	C3
Kcnj10	0.4337	0.00122713	C3
Paupar	0.678009	0.00129146	C3
Mir124a-2	0.57172	0.00129831	C3
Mir7687	0.263235	0.00145661	C3
Pou3f4	0.422394	0.00149083	C3
Cxxc4	0.373817	0.00154343	C3
Cntfr	0.397951	0.00159652	C3
LOC105245869	0.537837	0.00159757	C3
Mfng	0.391417	0.00172935	C3
Gm5441	0.259414	0.00175976	C3
Gm38414	0.426978	0.00175976	C3
Notch1	0.374056	0.00178079	C3
4930578M01Rik	0.361913	0.00198842	C3
Larp1b	0.34341	0.00201995	C3
Epha10	0.43208	0.00212751	C3
Add2	0.300799	0.00212751	C3
Btbd17	0.549238	0.00217703	C3
Cdk2ap1	0.455021	0.00218154	C3
Dnajc22	0.532083	0.00225337	C3
Dbn1	0.418932	0.00225965	C3
Gm29508	0.696693	0.00242304	C3
St8sia4	0.283399	0.0024695	C3
Pax2	0.31975	0.00251354	C3
Gm14424	0.479314	0.00278206	C3
Vwa5b1	0.288107	0.00279752	C3
Glyctk	0.854798	0.00281656	C3
Dsg4	0.504413	0.00285463	C3
B3gat1	0.403553	0.0029913	C3
4930554G24Rik	0.319268	0.00304695	C3
Mir6899	0.375034	0.00313479	C3
Plekha6	0.254999	0.00318349	C3
Pipox	0.441187	0.00331692	C3
Agrn	0.285859	0.00337968	C3
Tppp3	0.496396	0.00387682	C3
Fbxl16	0.692843	0.00400465	C3
Pax6os1	0.254499	0.00427245	C3
Stmn4	0.342998	0.00435589	C3
Ndufa4l2	0.515867	0.00443217	C3
Mir669a-1	0.812097	0.00443644	C3
Gpr142	0.375519	0.00449891	C3
Dpysl5	0.364702	0.00449891	C3
Basp1	0.291405	0.00450091	C3
Gm3143	0.307538	0.00476444	C3
C630031E19Rik	0.39022	0.00566099	C3
Zic2	0.496517	0.00566623	C3
Gm5136	0.366131	0.00569816	C3
Gpr156	0.281558	0.00572321	C3
Pax3	0.372456	0.0058312	C3
Igfbpl1	0.417605	0.00635193	C3
Myt1	0.367158	0.00674866	C3
Msx3	0.44752	0.00674866	C3
Pdcl	0.661332	0.00686019	C3
Olig3	0.254878	0.00716515	C3
Sept3	0.405484	0.00717135	C3
Fam110a	0.520009	0.00734163	C3
Adgrg1	0.258638	0.00734985	C3
Eef1a2	0.509017	0.00746799	C3
Klri1	0.658373	0.00769576	C3
Gm20268	0.290628	0.007713	C3
Nrarp	0.348261	0.00771644	C3
Alpk1	0.346765	0.00784636	C3
Jam2	0.333692	0.00810102	C3
Mir669j	1.08768	0.00859027	C3
Gm14204	0.711867	0.00888464	C3
Pou4f1	0.424872	0.00894347	C3
Fam181a	0.378581	0.00900141	C3
Mir153	0.301521	0.00956934	C3
Neto1	0.305218	0.00960977	C3
Olfr1280	1.255	0.00981601	C3
Nhlh2	0.257415	0.00994301	C3
Scrt1	0.474347	0.0101728	C3
Elavl4	0.253936	0.0102315	C3
Garem2	0.350782	0.0106448	C3
Riiad1	0.397659	0.0106462	C3
Shd	0.4379	0.0109727	C3
Olfr441	0.512862	0.0110416	C3
Mir669k	1.01693	0.0114329	C3
Pde1b	0.414094	0.0115757	C3
Chrna4	0.393922	0.0115757	C3
Osbpl2	0.274436	0.0117733	C3
Hoxb3	0.403052	0.01208	C3
Ednrb	0.311565	0.0120941	C3
Clvs1	0.252519	0.0127676	C3
Elfn2	0.253607	0.0130065	C3
1700010K23Rik	0.330556	0.0131477	C3
Rmst	0.34951	0.0136753	C3
Atp1a3	0.346204	0.0136753	C3
Mpzl3	0.518647	0.0136753	C3
Sult1c2	0.292321	0.014014	C3
Asic4	0.293556	0.0140699	C3
Fez1	0.353627	0.0140699	C3
Panx1	0.281131	0.0143616	C3
Zfp37	0.294424	0.0147086	C3
Trp53i11	0.269657	0.0155394	C3
Rhbg	0.36009	0.0157451	C3
2510009E07Rik	0.404354	0.0158391	C3
Mir467a-4	0.885279	0.0162841	C3
Sval2	0.605345	0.0165323	C3
Hhipl1	0.346888	0.0166288	C3
Mup5	0.309729	0.0166518	C3
Lhx1os	0.334828	0.0173506	C3
Marcks	0.315518	0.0173843	C3
Olfr1408	0.31983	0.017652	C3
Mir129-2	0.478193	0.017727	C3
Npdc1	0.488569	0.0180302	C3
Mir6944	0.400497	0.018057	C3
Pnmal1	0.467707	0.018057	C3
Klra9	0.392881	0.018203	C3
4931406H21Rik	0.334109	0.018386	C3
Pea15a	0.403909	0.0188005	C3
Prpmp5	0.281426	0.0194076	C3
Mir378b	0.301728	0.0194178	C3
Crnde	0.476539	0.0195139	C3
Gm35978	0.293019	0.0201629	C3
Mir219a-2	0.477718	0.0206213	C3
Mir6368	0.266218	0.0206933	C3
Tagln3	0.351113	0.0207792	C3
Olfr1297	0.477821	0.0207792	C3
Shisa7	0.412671	0.0207792	C3
Snrpn	0.258747	0.0207792	C3
Gm26705	0.373344	0.0208284	C3
Mc1r	0.539692	0.0208948	C3
Ina	0.446429	0.0209387	C3
Arhgap8	0.259742	0.0220857	C3
Mir466b-8	1.02862	0.0225452	C3
Pin1rt1	0.83188	0.0225452	C3
Mir467b	1.07259	0.0230304	C3
Neurod4	0.366916	0.0232427	C3
AA619741	0.317008	0.023334	C3
Mir219a-1	0.415332	0.0233763	C3
2610035F20Rik	0.487854	0.0234414	C3
Cacng4	0.32183	0.02404	C3
Mir873a	0.555013	0.0252618	C3
C230014O12Rik	0.261341	0.0257869	C3
Sp9	0.515192	0.0257869	C3
4930539C22Rik	0.288607	0.0257869	C3
Pik3c2b	0.271585	0.0265543	C3
Aven	0.406913	0.0267639	C3
Fam84a	0.320579	0.0268013	C3
C8b	0.443752	0.0273075	C3
4930474H20Rik	0.266063	0.0280894	C3
Adgra1	0.296425	0.0280894	C3
4930554H23Rik	0.49689	0.0282438	C3
Pgpep1	0.488179	0.0282438	C3
Top1mt	0.345099	0.0285817	C3
Ildr2	0.252002	0.0287383	C3
Gm20219	0.617727	0.0289245	C3
Mir466c-1	1.07299	0.0293964	C3
2810049E08Rik	0.315171	0.0298188	C3
Cspg5	0.376009	0.0299416	C3
D930007P13Rik	0.270135	0.0301503	C3
Gm40893	0.383754	0.0304604	C3
Itgb8	0.269299	0.030508	C3
Zic3	0.387376	0.0309084	C3
Ndrg4	0.291994	0.0309132	C3
Muc1	0.508941	0.0309628	C3
Ppp1r14c	0.275232	0.0309938	C3
Kcnrg	0.917822	0.0311372	C3
Akt1	0.351316	0.0314786	C3
Arl4a	0.2712	0.0320888	C3
Trmt61a	0.321414	0.0320888	C3
Nes	0.298202	0.032354	C3
Tuba1a	0.48952	0.032356	C3
1700008C04Rik	0.325654	0.0326165	C3
Gabrg1	0.277268	0.0331432	C3
Plch2	0.270896	0.034778	C3
Rgs8	0.253689	0.0362279	C3
B230311B06Rik	0.417416	0.0366674	C3
Vat1	0.340929	0.0373913	C3
Klra14-ps	0.474188	0.0377123	C3
Trim36	0.272811	0.0377735	C3
Mir669g	0.983875	0.037804	C3
Stfa2l1	0.401006	0.0379379	C3
Nacad	0.431693	0.0383209	C3
AW011738	0.255602	0.0383209	C3
4930500L23Rik	0.272463	0.0392624	C3
Fabp7	0.498364	0.0404284	C3
Gstm7	0.435958	0.0404707	C3
1810009J06Rik	0.54265	0.0409508	C3
Mir6941	0.481962	0.042167	C3
Pnmal2	0.360629	0.042167	C3
Taf13	0.569944	0.0429264	C3
Npbwr1	0.290315	0.0432463	C3
1700012H19Rik	0.363115	0.0434808	C3
Hinfp	0.362092	0.0447953	C3
Scamp5	0.299641	0.0450333	C3
Olfr1251	0.558176	0.0456465	C3
E130311K13Rik	0.306355	0.0466458	C3
2410003L11Rik	0.322526	0.0467624	C3
Pax8	0.314001	0.046984	C3
Dsg3	0.392202	0.0470405	C3
Barhl1	0.488075	0.0475841	C3
Hnrnph3	0.377195	0.0485147	C3
Mir467a-1	1.06332	0.0485147	C3
4930474N09Rik	0.260731	0.0486529	C3
Mir1897	0.625464	0.0492197	C3
Slc6a5	0.250424	0.0492197	C3
Rnd1	0.341459	0.0493212	C3
A530046M15Rik	0.617283	0.0495523	C3
Hmga2	0.491805	1.98292e-16	C4
Ror2	0.360907	3.88756e-13	C4
Tmem119	0.762338	3.79662e-10	C4
Pdgfra	0.54244	8.42231e-10	C4
Tmem30b	0.596592	1.27516e-09	C4
Itga9	0.289952	1.85848e-09	C4
Cald1	0.389565	1.89352e-09	C4
Palm2	0.359187	1.93198e-09	C4
Rarg	0.627721	2.26794e-09	C4
Snai1	0.441383	2.54238e-09	C4
Ror1	0.28919	2.54238e-09	C4
Mir763	0.442107	5.44325e-09	C4
Igf2	0.477915	6.53962e-09	C4
Uba7	0.591883	9.67068e-09	C4
Zcchc24	0.454644	1.25274e-08	C4
Col26a1	0.321883	2.8346e-08	C4
Mir199b	0.606026	6.00167e-08	C4
Gm23363	0.834048	7.15116e-08	C4
Col1a1	0.445179	1.36501e-07	C4
Smad6	0.331088	1.36501e-07	C4
Ngfr	0.415216	1.72784e-07	C4
Msrb3	0.411651	1.73795e-07	C4
Arhgap28	0.320219	2.31115e-07	C4
Nfatc1	0.349755	2.42007e-07	C4
Ctdspl	0.297185	3.31628e-07	C4
2810442N19Rik	0.510231	4.42263e-07	C4
Tns1	0.269415	5.00268e-07	C4
Dnm3os	0.435149	5.8533e-07	C4
Tbx2	0.518714	5.90199e-07	C4
Twist2	0.351025	5.99436e-07	C4
Airn	0.34631	6.88607e-07	C4
Adgra2	0.432609	1.16268e-06	C4
Cxcl12	0.346799	1.43798e-06	C4
Prrx2	0.490384	1.44901e-06	C4
Rbfox2	0.272602	2.0533e-06	C4
Tgfbi	0.409647	2.18538e-06	C4
Ost4	0.786329	2.62277e-06	C4
Lhfpl2	0.291066	2.75782e-06	C4
9230105E05Rik	0.528261	3.06678e-06	C4
Fli1	0.297353	3.3658e-06	C4
Fmnl3	0.490041	3.40855e-06	C4
Mir483	0.624235	3.78136e-06	C4
Smg6	0.302628	4.35205e-06	C4
Eva1b	0.830411	6.65943e-06	C4
G630071F17Rik	0.514414	8.04412e-06	C4
4930511A08Rik	0.275832	1.31487e-05	C4
Vasn	0.448514	1.49744e-05	C4
Foxl1	0.358833	1.53753e-05	C4
Wnt11	0.352002	1.53844e-05	C4
1700063D05Rik	0.379399	1.72836e-05	C4
Ntf3	0.333575	1.84471e-05	C4
Il17rd	0.355259	1.84736e-05	C4
Nctc1	0.533832	1.93602e-05	C4
Igf2r	0.33554	2.00866e-05	C4
Pkdcc	0.332037	2.04891e-05	C4
H19	0.626039	2.39552e-05	C4
Six1	0.408268	2.47196e-05	C4
Pdgfrb	0.378682	2.67075e-05	C4
Fendrr	0.326511	2.71938e-05	C4
Ccdc42	0.451255	2.94828e-05	C4
Nab2	0.711126	3.13407e-05	C4
1700012D01Rik	0.744471	3.38427e-05	C4
Itgb5	0.345481	3.48457e-05	C4
Tns4	0.426375	4.0956e-05	C4
Slc38a4	0.34967	4.10468e-05	C4
Tbx4	0.369935	5.14558e-05	C4
Col1a2	0.410317	5.57966e-05	C4
Sema3f	0.35473	5.57966e-05	C4
AW549542	0.358237	5.7896e-05	C4
Igf2os	0.556578	5.89968e-05	C4
Mir6995	0.385273	5.91831e-05	C4
Carmn	0.555377	5.99927e-05	C4
Wwp2	0.343603	6.18674e-05	C4
Tnni2	0.796105	7.19612e-05	C4
Foxf1	0.468817	7.24441e-05	C4
Twist1	0.403986	8.03458e-05	C4
Creb3l2	0.250703	9.10198e-05	C4
Nfatc4	0.478378	0.000106955	C4
2610027K06Rik	0.410804	0.000109089	C4
Actn1	0.289766	0.000109094	C4
Coro7	0.290941	0.000126644	C4
Dnm1	0.413537	0.00014447	C4
Vps53	0.427038	0.000180572	C4
a	0.331512	0.000197907	C4
Mir143	0.484759	0.000213639	C4
Bmp4	0.434636	0.000227838	C4
Tead3	0.37196	0.000228154	C4
D830013O20Rik	0.342459	0.000260392	C4
Gm16863	0.292491	0.000267251	C4
D630033O11Rik	0.441377	0.000275759	C4
Ccr7	0.329382	0.000307839	C4
Wbp1l	0.344879	0.000309652	C4
Mir675	0.444581	0.000310679	C4
Mdfi	0.37651	0.000316384	C4
Lnx1	0.263263	0.000329111	C4
Mfap4	0.613307	0.000334015	C4
Foxd1	0.407017	0.000366676	C4
Tulp1	0.425494	0.000375925	C4
Emilin1	0.459748	0.000375925	C4
Tril	0.299807	0.000375925	C4
Pitx1	0.359658	0.000427595	C4
Inka1	0.543222	0.000432672	C4
Afap1l2	0.278307	0.000453294	C4
Fam169b	0.311315	0.000476973	C4
Rasl11b	0.358729	0.000598137	C4
Fhl3	0.493365	0.000644205	C4
Wipf1	0.282628	0.000646715	C4
Tmem59l	0.646728	0.000648812	C4
[truncated: 291 more rows]

## Sheet: P21 mouse brain
Gene	Log2FC	FDR	Cluster
Khdrbs3	0.778642	1.37314e-08	C1
Kcnma1	0.487729	2.89948e-07	C1
Csmd1	0.491134	1.04609e-06	C1
Sh3gl2	0.740456	2.67066e-06	C1
Tmem132d	0.598184	6.86039e-06	C1
Mef2c	0.852154	7.80378e-06	C1
St8sia5	1.05025	7.80378e-06	C1
Slc17a7	1.24143	7.80378e-06	C1
Clstn2	0.592855	1.21074e-05	C1
Ptprd	0.41119	1.6342e-05	C1
Fam155a	0.555643	4.22989e-05	C1
Celf4	0.592388	4.64885e-05	C1
Car10	0.652882	4.91148e-05	C1
Nuak1	0.931931	6.35545e-05	C1
9430014N10Rik	0.733608	6.35545e-05	C1
Rimbp2	0.593047	6.35545e-05	C1
Dkk3	0.898474	6.35545e-05	C1
Mical2	0.631801	6.35545e-05	C1
Rtn4r	1.05121	8.39486e-05	C1
Sel1l3	0.808346	8.91466e-05	C1
Pde4d	0.47172	0.000124508	C1
Cckbr	1.18638	0.00012694	C1
Satb2	0.813358	0.000130369	C1
Meltf	0.983162	0.000132691	C1
Fhl2	0.992332	0.000155674	C1
Sub1	0.896311	0.000155674	C1
Tmem67	0.947612	0.000155674	C1
Ramp3	1.19801	0.000171274	C1
Mir6366	0.960612	0.000171274	C1
Shank2	0.563905	0.000226073	C1
4930447F24Rik	0.945175	0.000226073	C1
Asic2	0.354199	0.0002443	C1
Tmem178	0.989285	0.000282349	C1
Kalrn	0.347709	0.000309916	C1
Gabbr2	0.516954	0.000331255	C1
Tg	0.637521	0.000405726	C1
Etl4	0.553095	0.000467416	C1
Fhod3	0.499093	0.000595431	C1
Inhbe	1.49357	0.00060838	C1
Mypn	1.04761	0.000620415	C1
Pgbd5	0.749943	0.000620661	C1
Adcy2	0.522672	0.000691814	C1
Cavin3	1.08043	0.00073217	C1
Arfip1	0.344886	0.000766875	C1
Dclk1	0.405241	0.000777412	C1
Glt8d2	1.11509	0.000851858	C1
Chrm3	0.588811	0.000938935	C1
Dpp4	1.03903	0.00101593	C1
Gm11549	1.05625	0.00101766	C1
A630023P12Rik	1.02337	0.00101766	C1
Arpp21	0.478043	0.00107733	C1
Prdm8	0.996506	0.00118863	C1
Kcnj6	0.557446	0.00122739	C1
Ildr2	0.755825	0.00128659	C1
Ext1	0.532561	0.00131803	C1
Grin2b	0.436975	0.00131803	C1
Gm11978	1.57015	0.00137156	C1
Kcnf1	0.759648	0.0014326	C1
Sv2b	0.572821	0.00154809	C1
Il12a	0.627785	0.00159149	C1
Npy1r	0.779525	0.00179277	C1
Sox5	0.492248	0.00188608	C1
Mas1	1.11282	0.0019752	C1
Srrm4	0.564844	0.0019752	C1
Csmd2	0.385086	0.00199509	C1
Rap1gap2	0.59612	0.00236405	C1
Nav2	0.347587	0.00238813	C1
Itprid1	0.653976	0.00242835	C1
Crmp1	0.674871	0.00262377	C1
Mapk10	0.563205	0.00262377	C1
Nrxn1	0.384524	0.00273955	C1
Atp2b2	0.374696	0.00273955	C1
Msra	0.488195	0.00284503	C1
Zfpm2	0.511834	0.00319727	C1
4922502H24Rik	0.610431	0.00339431	C1
Mfsd4a	0.926055	0.00340755	C1
Hivep3	0.342356	0.00350735	C1
Atrnl1	0.435216	0.00360808	C1
Sobp	0.592184	0.00376836	C1
Lingo1	0.656371	0.00376836	C1
Vipr1	0.581268	0.00376836	C1
Spock1	0.408222	0.00376949	C1
Mpped1	0.675004	0.00443344	C1
Lrfn2	0.467301	0.00443904	C1
Sidt1	0.881454	0.00483136	C1
Sowahb	0.74944	0.00495671	C1
Mir466k	0.632153	0.0049683	C1
Nin	0.5588	0.00513951	C1
Irgc1	0.763257	0.00522145	C1
Cemip	0.706917	0.00522145	C1
Mir6923	1.36793	0.00613536	C1
Ipcef1	0.854336	0.00695286	C1
2900005J15Rik	0.709938	0.00710333	C1
Arhgap15	0.519989	0.00724037	C1
Myrip	0.504667	0.00752983	C1
Tnn	0.906856	0.00760889	C1
Prss12	0.703967	0.00802664	C1
Grin2a	0.350224	0.0082637	C1
Prkcg	1.01411	0.00870625	C1
Cck	0.66273	0.00909038	C1
Apba2	0.44395	0.00916627	C1
Mir6349	0.855804	0.00953598	C1
Zmat4	0.428553	0.00953598	C1
Ppp1r26	0.713691	0.00961453	C1
Trabd2b	0.442771	0.0100022	C1
Magi2	0.444335	0.0100022	C1
Depdc5	0.498096	0.0102538	C1
Efr3a	0.712442	0.0106947	C1
Elavl4	0.643711	0.0109014	C1
Ncald	0.449394	0.011021	C1
Rprml	0.866179	0.0110973	C1
Galnt9	0.598414	0.0112267	C1
Large1	0.445008	0.0120197	C1
2210010C04Rik	0.752587	0.0120422	C1
Tamm41	0.590329	0.0120422	C1
1700036G14Rik	0.656217	0.0122828	C1
Scn1b	0.815078	0.012324	C1
Adtrp	0.60675	0.0124991	C1
Spata19	0.701146	0.012529	C1
Slc8a2	0.677037	0.0128284	C1
Mkx	0.627978	0.012966	C1
Airn	0.854271	0.0131697	C1
Bdnf	1.03074	0.0131697	C1
Mir199a-1	1.18634	0.0131697	C1
Nos1ap	0.567775	0.0134577	C1
Gm5086	0.689447	0.0137051	C1
Adcyap1	1.04501	0.0138388	C1
Myoz3	0.805098	0.0138388	C1
Cd74	1.01166	0.0138388	C1
Adgrd1	0.499546	0.0138388	C1
Dlgap2	0.27093	0.0144676	C1
Mmp17	0.57666	0.0145403	C1
Arhgap44	0.528337	0.0148819	C1
Fbxo39	1.49639	0.0148819	C1
Krtap4-2	1.24315	0.0148819	C1
Thap7	1.10509	0.0148819	C1
Ropn1	0.840557	0.0148819	C1
Cxcl12	0.51896	0.0148819	C1
Muc5ac	1.05759	0.0152859	C1
Nrn1	0.807644	0.0156829	C1
Ephb3	0.550958	0.0156829	C1
Myo5c	0.757645	0.0156829	C1
Mir128-2	0.742992	0.0156829	C1
Teddm3	0.653636	0.0163255	C1
Apba1	0.421036	0.0163255	C1
Celf3	0.926669	0.0163255	C1
Gatb	0.621029	0.0168405	C1
Tub	0.623232	0.0168997	C1
Pak7	0.448616	0.0179875	C1
AU023762	0.604151	0.0179875	C1
Kcng3	0.893987	0.0187569	C1
A830019L24Rik	0.538139	0.0191882	C1
Prkag2	0.47351	0.0194326	C1
Gm9866	0.655847	0.0196875	C1
Rims1	0.498722	0.0200041	C1
Gm9949	0.924039	0.020757	C1
Map4k3	0.524245	0.0210273	C1
Idh3b	1.2374	0.0210273	C1
D6Ertd474e	0.541276	0.0210273	C1
B430212C06Rik	1.21244	0.0211079	C1
Olfm1	0.548038	0.0211079	C1
Samd7	1.00104	0.0215553	C1
Ppp2r2c	0.539547	0.0215677	C1
Mir488	0.757839	0.0221327	C1
2310075C17Rik	0.638335	0.0233344	C1
Zbtb16	0.303371	0.0237263	C1
Gcnt4	0.583859	0.0247066	C1
Ltbp1	0.48893	0.0252881	C1
Gm29687	0.528615	0.0266352	C1
Kcnmb4	0.706973	0.0267348	C1
Hmgb4	0.756043	0.0271702	C1
Gm11665	0.868368	0.027179	C1
Nrg3	0.300708	0.027509	C1
Tenm2	0.398487	0.0282751	C1
Slamf6	0.422934	0.028426	C1
Ptk2b	0.406303	0.0286154	C1
Neurod6	0.654244	0.0295981	C1
Tm6sf1	0.914263	0.0299161	C1
Dennd3	0.460741	0.0306647	C1
Ifi44	0.186048	0.0308113	C1
Fam160a1	0.718013	0.0312192	C1
Slamf1	1.05974	0.0317514	C1
Ubxn10	0.572346	0.0317975	C1
Adcy1	0.408514	0.0318481	C1
Tcte1	0.888488	0.0318481	C1
1700021N21Rik	0.677875	0.0323811	C1
Ovol2	0.93747	0.0331212	C1
Gm38397	0.735378	0.0332653	C1
Hpcal4	0.832638	0.0332653	C1
C730002L08Rik	0.747026	0.0333247	C1
Ephb2	0.382279	0.0335846	C1
Rps14	0.365686	0.0343711	C1
Platr22	0.871596	0.0347728	C1
Grp	0.744822	0.0347728	C1
9530068E07Rik	0.802939	0.0349668	C1
Magi1	0.279878	0.0349668	C1
Golga7b	0.769712	0.0352034	C1
Cldn23	0.630247	0.0365595	C1
Med30	0.726826	0.0370547	C1
Lsm11	1.03352	0.0374643	C1
Cog7	0.848739	0.0375663	C1
Kcnj11	0.687676	0.0380506	C1
Gabrb2	0.419737	0.0382462	C1
Ryr2	0.347653	0.0382462	C1
Plekho1	0.734922	0.0382462	C1
Emx1	0.881876	0.0382462	C1
Sla	0.508661	0.0382477	C1
Slc6a7	0.955718	0.0382477	C1
Ccdc43	0.542953	0.0383198	C1
Ipo5	0.522604	0.0384259	C1
Dlgap1	0.314097	0.0386332	C1
Nrcam	0.511551	0.0389208	C1
Tshz3	0.602726	0.0390131	C1
Fxyd7	0.767096	0.0391675	C1
Sh3tc2	0.695609	0.0408055	C1
Gm10636	0.669148	0.0419385	C1
Iqcf4	0.509829	0.0429353	C1
Aldh1a1	0.719912	0.0430537	C1
Kcnab2	0.431638	0.0430537	C1
Gosr2	0.473711	0.043593	C1
A430093F15Rik	0.72796	0.043593	C1
Nptx1	0.451381	0.0436838	C1
Scgn	0.970398	0.0438994	C1
Mast4	0.271395	0.0439846	C1
Hacl1	0.781103	0.0439846	C1
Basp1	0.746493	0.0439846	C1
9030404E10Rik	0.757179	0.0440704	C1
Slc24a2	0.420466	0.0440704	C1
Flrt2	0.602235	0.046809	C1
Erc2	0.241822	0.046809	C1
Cacna1c	0.325077	0.046809	C1
Pth2	1.12312	0.046809	C1
Ociad2	0.668979	0.0474271	C1
Lyzl4	0.440449	0.0474271	C1
Ppp2r2cos	0.548126	0.0482289	C1
Itpr1	0.270061	0.0482421	C1
Gabra1	0.636227	0.0499315	C1
Kcnk10	0.636813	0.0499864	C1
Pde10a	0.983164	9.51411e-26	C2
Foxp1	0.923186	5.82344e-24	C2
Cacna2d3	0.828676	5.69411e-21	C2
Rarb	0.893175	2.37331e-19	C2
Adcy5	1.078	1.13956e-15	C2
Phactr1	0.672541	1.96283e-14	C2
Slc4a4	0.772214	1.96283e-14	C2
Caln1	0.865653	1.96283e-14	C2
Rgs9	1.10457	1.24098e-13	C2
Strn	1.21583	1.28302e-13	C2
Tmprss4	1.48207	1.55821e-12	C2
Tenm2	0.703029	2.68861e-12	C2
Camk4	1.07669	5.42547e-12	C2
Rbfox1	0.478189	8.7715e-12	C2
Pde2a	0.833171	8.51774e-11	C2
A330015K06Rik	0.969257	1.00765e-09	C2
Prkch	0.80069	1.37948e-09	C2
Bcl11b	0.819207	1.51622e-09	C2
Unc13c	0.743108	1.16659e-08	C2
Tbc1d21	1.34636	2.86992e-08	C2
Syndig1l	1.21433	2.9612e-08	C2
Adamts3	0.755413	3.4668e-08	C2
Celf2	0.463363	5.63416e-08	C2
Scn4b	1.21512	8.14954e-08	C2
Gnal	0.713791	2.31938e-07	C2
C230014O12Rik	0.886385	2.31938e-07	C2
Ccdc88c	0.771014	2.84829e-07	C2
Dgkb	0.629298	3.93332e-07	C2
Atxn1	0.503297	3.93332e-07	C2
BC049352	0.982696	4.15888e-07	C2
Pde7b	0.596885	4.50624e-07	C2
Robo2	0.686053	4.50624e-07	C2
4933406K04Rik	0.713733	6.85693e-07	C2
Prkcb	0.492292	6.85907e-07	C2
Gabrg3	0.506429	1.52994e-06	C2
Mir139	0.920295	1.54309e-06	C2
Pcp4	0.692957	1.76981e-06	C2
Art2b	1.0177	1.82677e-06	C2
Sv2c	0.788925	2.52599e-06	C2
Hs6st3	0.582262	2.55335e-06	C2
Clic6	0.786794	2.97982e-06	C2
Iqgap2	0.707333	3.13916e-06	C2
Rasd2	0.799626	3.13916e-06	C2
Trerf1	0.591664	4.92524e-06	C2
Gnb5	1.02023	6.64902e-06	C2
Ppp3ca	0.475723	8.03969e-06	C2
Ankk1	1.06747	8.73382e-06	C2
Drd2	1.07869	1.16944e-05	C2
Slit3	0.422566	1.18605e-05	C2
1700121N20Rik	0.78784	1.20034e-05	C2
Meis2	0.658077	1.227e-05	C2
Fgf14	0.523389	1.3425e-05	C2
2310075C17Rik	0.566185	1.51001e-05	C2
Pbx3	0.631795	1.81091e-05	C2
Kcnab1	0.544828	1.99867e-05	C2
Arl15	0.540241	2.09641e-05	C2
Dlg2	0.378244	2.21381e-05	C2
Mctp1	0.503439	2.39292e-05	C2
Igsf5	0.626655	2.50705e-05	C2
Arpp21	0.426039	3.06326e-05	C2
Lmo3	0.756325	3.13192e-05	C2
Auts2	0.359579	3.81571e-05	C2
Grid1	0.398619	3.81675e-05	C2
Cntn5	0.391265	3.89257e-05	C2
Spock3	0.697597	4.45048e-05	C2
Mir128-2	0.540331	4.66354e-05	C2
Sgcz	0.334682	5.08994e-05	C2
Cacna1e	0.472348	5.20825e-05	C2
1810020O05Rik	0.926927	5.73907e-05	C2
Lrrtm4	0.473939	6.93761e-05	C2
Cdh8	0.55657	6.98066e-05	C2
Wipf3	0.587739	7.20325e-05	C2
Mtcl1	0.530018	7.30297e-05	C2
Nrxn3	0.250341	8.40726e-05	C2
Ryr3	0.50124	8.70609e-05	C2
Dpp6	0.444452	9.65439e-05	C2
Gpr88	1.01026	0.000101633	C2
Lrtm1	0.793725	0.000123007	C2
Atp2b1	0.582292	0.000134376	C2
4930465M20Rik	0.745957	0.000143626	C2
Gm20750	0.533368	0.00014485	C2
Mcm5	0.738983	0.000150723	C2
Zswim6	0.573282	0.000152529	C2
Cacng3	0.645222	0.000161744	C2
Nsg2	0.744999	0.000164831	C2
Tbc1d8	0.652448	0.000182922	C2
Art2a-ps	0.6344	0.000190022	C2
Rps6ka5	0.474538	0.000196918	C2
Cacng4	0.625009	0.000209264	C2
Camkmt	0.422529	0.000209264	C2
Gpat3	0.882033	0.000212972	C2
Prkar2b	0.654356	0.000255476	C2
Cpne5	0.639822	0.000255955	C2
Cd163	0.990025	0.000255955	C2
9030204H09Rik	0.638504	0.000264279	C2
Gad1	0.602713	0.000279115	C2
Nlgn1	0.407645	0.000281437	C2
Ppp1r9a	0.545244	0.000304774	C2
Gm765	0.599287	0.000316919	C2
Kif17	0.704209	0.000318833	C2
Foxp2	0.675786	0.000323286	C2
Bcr	0.638348	0.000326278	C2
Anks1b	0.313314	0.000326278	C2
Penk	1.03674	0.000326278	C2
Frmd4b	0.452623	0.000326278	C2
Mppe1	0.69855	0.000333243	C2
Cxcl13	0.871598	0.000343087	C2
Tgfa	0.632585	0.000343087	C2
Elmod1	0.73034	0.00034907	C2
Tenm4	0.297369	0.000370701	C2
Adora2a	0.827389	0.000409492	C2
Rtn1	0.518883	0.000414579	C2
Gipc2	0.743002	0.000450784	C2
Lrrc10b	0.910228	0.000458226	C2
Myt1l	0.351463	0.000500658	C2
Inhba	0.866954	0.000500658	C2
Trank1	0.624899	0.000500658	C2
Pknox2	0.409628	0.000556211	C2
Stk32a	0.684108	0.00069385	C2
Kcnd2	0.485932	0.000694017	C2
Dach1	0.626781	0.000756485	C2
Plbd1	1.03332	0.000771662	C2
Rerg	0.531409	0.000795014	C2
Gc	0.719999	0.000799728	C2
Alcam	0.482453	0.000805759	C2
Kcnq5	0.46696	0.000833199	C2
Dclk3	0.707789	0.000844282	C2
Mir691	1.04018	0.000846905	C2
Ctcflos	0.951194	0.000874745	C2
Macrod2	0.311194	0.000896153	C2
9830132P13Rik	0.888553	0.000918988	C2
Rxrg	0.527655	0.000933002	C2
Vrk1	0.512063	0.000970999	C2
Cfap161	0.675873	0.00108922	C2
Adam23	0.620428	0.00111156	C2
Mei4	0.766641	0.00111156	C2
Gria1	0.319771	0.00119893	C2
Gpr6	0.667315	0.00127897	C2
Sptb	0.588943	0.00134397	C2
Epha6	0.350691	0.00135172	C2
Plcl2	0.431858	0.00135172	C2
Ttll11	0.40797	0.00135172	C2
Slc15a5	0.508686	0.00135172	C2
Scamp1	0.610077	0.00135633	C2
BC065403	0.873726	0.00135633	C2
Olfr452	1.37824	0.00135718	C2
Zswim5	0.611381	0.00136357	C2
Sh3rf2	0.687036	0.00138747	C2
Npas2	0.503411	0.00139834	C2
Syt6	0.410366	0.00146054	C2
Olfr453	1.28212	0.00151162	C2
Cacnb1	0.811676	0.00157076	C2
Cntnap2	0.320261	0.00157076	C2
Ntrk3	0.361494	0.00157076	C2
Syndig1	0.562425	0.001614	C2
Reg3g	0.776412	0.00164182	C2
Smyd3	0.331595	0.00166593	C2
Pcp4l1	1.05987	0.00168673	C2
B230303A05Rik	0.589061	0.00172236	C2
Ahcyl2	0.567593	0.00173218	C2
Myo1b	0.493318	0.00174189	C2
Cdh13	0.246647	0.00175142	C2
Zp1	1.22194	0.00193976	C2
Chmp1b	0.624491	0.00195731	C2
AI197445	0.618921	0.00198677	C2
Hs6st2	0.686087	0.00212341	C2
Sipa1l1	0.338933	0.00227185	C2
Mir124-2hg	0.992311	0.00233949	C2
Grm7	0.451111	0.00233949	C2
1700072B07Rik	0.90961	0.00233949	C2
Ephb1	0.36468	0.00237981	C2
Mir6345	1.34713	0.00240411	C2
Cadm2	0.356461	0.00240411	C2
Arr3	0.92005	0.00240411	C2
Dlgap2	0.326594	0.00241482	C2
Zfp385b	0.363923	0.00243676	C2
Gprin3	0.78819	0.00243676	C2
Mir1963	1.10387	0.00243676	C2
Stac	0.439687	0.00243676	C2
Tac1	0.896313	0.00248947	C2
Rgs20	0.564197	0.00253115	C2
Scn3a	0.656253	0.002541	C2
Clvs1	0.486604	0.002541	C2
Gm10754	0.695995	0.00273981	C2
Foxo1	0.552593	0.00287134	C2
St8sia3os	0.734371	0.00293742	C2
Kmt2a	0.569858	0.00293742	C2
Olfr38	1.58986	0.00294942	C2
Grm5	0.391731	0.00294942	C2
Rem2	1.00151	0.00297901	C2
Tmem41a	1.40732	0.00297901	C2
Mn1	0.538411	0.00297901	C2
Rasgrp1	0.53765	0.00306643	C2
4930578N18Rik	0.567258	0.00312689	C2
Plppr1	0.477591	0.00319175	C2
Calb1	0.814026	0.00324564	C2
Cobl	0.403988	0.00326077	C2
Cxadr	0.536434	0.00332765	C2
Lhcgr	0.771264	0.00337359	C2
Cip2a	1.03059	0.00349852	C2
Rbms3	0.229186	0.00387265	C2
Tango6	0.530399	0.00407048	C2
Sln	0.620451	0.00408148	C2
9530059O14Rik	0.470962	0.0045492	C2
A930011G23Rik	0.339271	0.00466038	C2
Snca	0.709749	0.00466038	C2
Osbp2	0.477036	0.00469477	C2
Mettl24	0.579851	0.00469808	C2
Pde1b	0.73649	0.00469808	C2
Scrn1	0.449881	0.00469808	C2
Chmp3	0.749101	0.00469808	C2
Mir7056	0.779575	0.00469808	C2
Izumo1r	0.734959	0.00498114	C2
Toporsl	0.686565	0.00501424	C2
Epb41l1	0.44256	0.00514313	C2
Arg2	1.00187	0.00540012	C2
Gpr158	0.458659	0.00589112	C2
Tfec	0.642295	0.00590461	C2
Dgki	0.312208	0.00595281	C2
Gabrb3	0.49038	0.00607873	C2
Cplx2	0.428748	0.00619503	C2
Frem2	0.699257	0.00619503	C2
Cntnap3	0.705588	0.00638082	C2
2010300C02Rik	0.37665	0.00643351	C2
Tctn1	0.759695	0.00643351	C2
Aarsd1	1.26429	0.006782	C2
Atp2b2	0.268333	0.00699593	C2
BC055324	1.15217	0.00709321	C2
Smg5	0.826276	0.00734904	C2
Rbfox3	0.263002	0.00736143	C2
Tln2	0.425939	0.00739888	C2
Pdzd2	0.436227	0.00752713	C2
Brinp1	0.540798	0.00757837	C2
Fam102b	0.614041	0.00760303	C2
Pard3	0.309675	0.00761298	C2
F2rl2	0.629964	0.00763034	C2
Cacng1	0.700471	0.00769353	C2
Abat	0.48671	0.0078359	C2
Olfr450	0.916882	0.00818494	C2
Tmco4	0.50777	0.00848314	C2
Nbea	0.281157	0.00850586	C2
Mgst1	0.723419	0.00850586	C2
Ctnna2	0.327938	0.00884243	C2
Galnt13	0.399293	0.00912839	C2
Grap2	0.551797	0.00915473	C2
Ephx2	0.674158	0.00918832	C2
Prop1	1.33262	0.0095237	C2
Mir7657	0.937396	0.0095237	C2
Cacna1c	0.249655	0.0095237	C2
Cntnap5a	0.390621	0.0098207	C2
Gcm1	0.611288	0.0098207	C2
Wscd2	0.376821	0.0100611	C2
Sh2d5	0.890954	0.0100761	C2
Oca2	0.374447	0.0101172	C2
Fndc3b	0.261891	0.010185	C2
Egr3	0.634945	0.0106829	C2
Arhgap10	0.439514	0.0107117	C2
Ntm	0.260072	0.0110458	C2
Sptbn4	0.46906	0.0112315	C2
Skint2	1.21126	0.0112554	C2
5031426D15Rik	0.556585	0.0114522	C2
Nudcd3	0.44023	0.0117258	C2
Dkk2	0.585244	0.011964	C2
Pde8b	0.301404	0.01209	C2
Thsd7a	0.455579	0.0121915	C2
Gm37013	0.325574	0.0125728	C2
Clspn	0.883202	0.0126111	C2
Add2	0.441471	0.0126111	C2
D7Ertd443e	0.560069	0.0126111	C2
Adgrd1	0.414381	0.012649	C2
Dclk1	0.306412	0.0126736	C2
1700109G14Rik	1.46823	0.0127059	C2
Gng7	0.706387	0.0131482	C2
Gm5441	0.320874	0.0131482	C2
Garem1	0.429839	0.0131482	C2
Gpr149	0.975207	0.0135791	C2
Plcb2	0.886797	0.0137144	C2
Mchr1	0.702548	0.0137175	C2
Kif26b	0.319126	0.0139045	C2
Adck1	0.484338	0.0139045	C2
Cdh9	0.721455	0.0139045	C2
Cyp2c23	1.14141	0.0139824	C2
Gbe1	0.601366	0.0140371	C2
Prkcz	0.412449	0.0140371	C2
Gucy1a2	0.603667	0.0140371	C2
Api5	0.5135	0.0143781	C2
Tmem186	0.723521	0.0143944	C2
Hrh2	0.402687	0.0145462	C2
Cwc22	0.417464	0.0146371	C2
Mir6380	0.372049	0.0149234	C2
Gm12108	0.429316	0.0150122	C2
Mir190a	0.735123	0.0150122	C2
Lingo3	0.756284	0.0151631	C2
Grin2a	0.254552	0.0153902	C2
Itpr1	0.368797	0.0154085	C2
Rora	0.282974	0.0154877	C2
Mir124a-2	0.972476	0.0155109	C2
Htr1b	0.744991	0.0155109	C2
Nkain2	0.265743	0.0156214	C2
Egr2	0.771924	0.0157269	C2
1700008C04Rik	0.408603	0.0157269	C2
Gba2	0.798016	0.0157269	C2
Snai3	1.23758	0.0157269	C2
Sh3bgrl2	0.490201	0.0157269	C2
Fnbp1l	0.644861	0.0162866	C2
Rnf112	0.862551	0.016528	C2
Adgrb3	0.312837	0.0165415	C2
Zkscan16	0.572534	0.0165415	C2
Mme	0.65794	0.0165531	C2
Ap2b1	0.494231	0.0166096	C2
Actn2	0.797911	0.0170704	C2
Rasgrp4	0.896064	0.0173681	C2
Ptpn5	0.65013	0.0175288	C2
Lrrk2	0.519927	0.0175606	C2
Grm1	0.476312	0.0177652	C2
Gm38667	0.318157	0.0177652	C2
2900097C17Rik	0.879698	0.0177652	C2
Shisa9	0.404134	0.0179193	C2
Mir3092	0.61593	0.017949	C2
Epb41	0.485215	0.0180673	C2
Prmt8	0.578115	0.018362	C2
Kctd8	0.446364	0.0188049	C2
Trpc7	0.328486	0.0189443	C2
Ewsr1	0.746561	0.0189454	C2
Fcho1	0.738171	0.0189454	C2
Ryr1	0.512459	0.0191552	C2
Filip1	0.478665	0.0192479	C2
Elovl5	0.453429	0.0194229	C2
Hpca	0.66829	0.0196921	C2
Inpp5f	0.478801	0.019776	C2
Hspb3	0.594941	0.0198358	C2
Gm38666	0.313725	0.0199747	C2
Lrrc52	0.635873	0.02009	C2
Mpp7	0.49657	0.02009	C2
1700049E22Rik	0.642068	0.02009	C2
Lrrc7	0.385417	0.0203395	C2
Slc25a13	0.37186	0.0203871	C2
Ptpn11	0.469431	0.0205489	C2
Vmn1r73	0.824416	0.0208173	C2
Tiam1	0.30541	0.0209861	C2
Grm3	0.372931	0.0209861	C2
Smpd3	0.428436	0.0211377	C2
4930567K12Rik	0.400146	0.0211507	C2
Pmm2	0.637256	0.021255	C2
Mbnl1	0.429804	0.0213267	C2
Hs3st5	0.511685	0.0214759	C2
Syt1	0.334631	0.0214759	C2
Gad2	0.670483	0.0214759	C2
Crybg3	0.513775	0.0215374	C2
Dlx6os1	0.508134	0.0216058	C2
Nckap1l	0.874686	0.0217428	C2
Reln	0.330032	0.0218225	C2
Gsg1l	0.363903	0.0221526	C2
D430036J16Rik	0.859924	0.0223917	C2
Npas4	0.654901	0.0225664	C2
Myo3b	0.224453	0.0225664	C2
Kcnq2	0.483475	0.0225664	C2
A730085K08Rik	0.475957	0.0225664	C2
Cd200	1.02882	0.0225697	C2
3200001D21Rik	0.536239	0.0230089	C2
Mpped2	0.411836	0.0236628	C2
Trib3	1.38988	0.0236628	C2
Pld3	0.640384	0.0236628	C2
2410021H03Rik	0.705036	0.0236718	C2
Gucy1a1	0.566401	0.0238968	C2
Prr15	0.325638	0.0238968	C2
A830036E02Rik	0.73677	0.02393	C2
B3gnt2	0.633663	0.0240313	C2
Unc79	0.359949	0.024174	C2
Fut2	1.02565	0.0243298	C2
C630031E19Rik	0.520231	0.0245377	C2
Dcc	0.375956	0.024551	C2
Mterf2	1.04026	0.0247343	C2
Pik3cg	0.673575	0.0248464	C2
Oxt	1.27875	0.0248464	C2
Mir6419	0.680134	0.0251041	C2
Sgcd	0.218162	0.0251266	C2
Ccnh	0.343586	0.0251266	C2
Dym	0.329073	0.0256296	C2
Slc8a2	0.552381	0.0256296	C2
Lrrc4c	0.254938	0.0258438	C2
Clrn1	0.804277	0.0258662	C2
Slc35f3	0.25584	0.0258898	C2
Il1rapl1	0.292717	0.0258915	C2
Gpr12	0.59462	0.0262082	C2
Dalir	0.618713	0.026483	C2
Gm12339	0.686662	0.026483	C2
Tlr4	0.506348	0.026483	C2
Ccser1	0.353392	0.0268602	C2
Ccdc42	0.537961	0.0275694	C2
Agmo	0.36421	0.0276784	C2
A230056J06Rik	1.03738	0.0279332	C2
Gm8630	0.381926	0.0281159	C2
Klhl13	0.407723	0.0284373	C2
D630029K05Rik	1.37728	0.0286375	C2
Iqgap3	0.5235	0.0286375	C2
Elmo1	0.267019	0.0287291	C2
Pou3f4	0.836703	0.0288484	C2
Dnajc27	0.384761	0.0288796	C2
Vcam1	0.407172	0.0288796	C2
Arhgap32	0.408173	0.0288796	C2
Mroh7	0.696062	0.0288843	C2
3300005D01Rik	0.55103	0.02892	C2
Jakmip1	0.452443	0.02892	C2
Ddx11	0.717061	0.0296002	C2
P2ry4	1.29597	0.0296002	C2
Robo1	0.368156	0.0299582	C2
Dab1	0.205001	0.0299582	C2
4931430N09Rik	0.626762	0.0302213	C2
Krt26	1.82222	0.0302999	C2
Ppp3r1	0.38106	0.0303873	C2
Cdc14a	0.528964	0.0306809	C2
Doc2b	0.670214	0.0307459	C2
Otulinl	0.435321	0.0308668	C2
Pik3r4	0.800775	0.0308668	C2
Entpd3	0.609994	0.03093	C2
Mthfd1	0.592001	0.0311308	C2
Ppp4r4	0.444487	0.0312088	C2
Gm572	0.548566	0.0313234	C2
Trap1	0.419699	0.031669	C2
Hibadh	0.410407	0.0318152	C2
Cnot6l	0.441984	0.0323277	C2
Nek2	0.466283	0.033129	C2
Gm8439	0.518496	0.033129	C2
Actr5	1.03822	0.0340104	C2
Otud6b	0.577784	0.034168	C2
Slc6a6	0.33034	0.034168	C2
Mir6237	0.274691	0.0344881	C2
BC048403	0.460678	0.0345197	C2
Sfxn1	0.523361	0.0345197	C2
Lmx1b	0.374539	0.0345197	C2
Adam12	0.407772	0.0345197	C2
Pigx	1.05907	0.0347521	C2
Grik2	0.342794	0.0350856	C2
Mir468	1.13653	0.0351861	C2
Insyn1	0.730384	0.0351861	C2
Cttnbp2	0.410863	0.0354204	C2
Tomm70a	0.60259	0.035561	C2
Lyst	0.324666	0.0361534	C2
Calcoco1	0.403188	0.0361692	C2
Arhgap26	0.285734	0.0363211	C2
Kcnv2	0.65283	0.0363211	C2
Enpp5	0.699801	0.0367717	C2
Phex	0.543687	0.0373718	C2
Mrgpra6	0.487988	0.0373809	C2
Gm21221	0.912211	0.0378317	C2
Ppp2r5d	0.498901	0.0378942	C2
Fabp12	0.720886	0.0383439	C2
Arid3b	0.537339	0.0383439	C2
Lincmd1	0.718696	0.0383971	C2
Mir153	0.300429	0.0383971	C2
Kcnj4	0.506818	0.0383971	C2
5330416C01Rik	0.488058	0.0396782	C2
Tslp	1.62019	0.0396782	C2
Hpse2	0.252642	0.0398746	C2
4930525C09Rik	0.631018	0.0401036	C2
Dzip3	0.622501	0.0403171	C2
Nin	0.538207	0.040632	C2
Rasgef1a	0.427856	0.040632	C2
Ccnk	0.643632	0.040721	C2
Cacnb2	0.269471	0.040782	C2
Gm15713	0.325458	0.0413591	C2
Dok6	0.278745	0.0413591	C2
Cmya5	0.376693	0.0415574	C2
C030013C21Rik	0.477525	0.0420346	C2
Gm15412	0.45935	0.0420752	C2
Nrip1	0.428022	0.0420975	C2
Ndufaf5	0.99371	0.0430856	C2
Ablim2	0.407536	0.0430856	C2
Kirrel3	0.230393	0.0430856	C2
Gata6	0.54662	0.043298	C2
Gm2447	0.345532	0.0437016	C2
Siae	0.435102	0.043759	C2
Wdr48	0.584024	0.0440151	C2
Pcdhac2	0.342957	0.0444425	C2
Odf4	0.740348	0.0444924	C2
Tfpt	1.05107	0.0444924	C2
Rgs21	0.595088	0.0452751	C2
4930452N14Rik	0.322853	0.0460403	C2
Kcng1	0.344552	0.0463581	C2
Camk2b	0.401755	0.0463982	C2
Ppp1r1b	0.556052	0.0463982	C2
Epha7	0.433876	0.0463982	C2
Pcsk2os1	0.41778	0.0467878	C2
Atg16l1	0.567415	0.0468722	C2
Gm9895	0.922046	0.0470036	C2
Eef1a2	0.468251	0.0472233	C2
Ikzf1	0.497718	0.0474714	C2
4930544M13Rik	0.532479	0.0474741	C2
Map3k13	0.641144	0.0474741	C2
Fam187b	0.764071	0.0474741	C2
Fat3	0.290135	0.0474741	C2
E2f6	0.447446	0.0475379	C2
Srgap1	0.347757	0.0475607	C2
Zfp804a	0.393442	0.0478978	C2
Samd5	0.636133	0.0481452	C2
Tmod1	0.486418	0.0493317	C2
Ppp1r16b	0.307161	0.0494682	C2
Slc9a6	0.549257	0.0494682	C2
Ctnna1	0.276621	0.0495559	C2
Dgkg	0.998077	1.11123e-11	C4
Mir6362	1.25901	1.11123e-11	C4
Zic4	1.52962	2.9507e-11	C4
Ano1	0.888154	3.10253e-08	C4
Col25a1	0.773159	2.07154e-07	C4
Prkcd	0.81216	2.35659e-06	C4
Cacna2d2	0.726848	4.28574e-06	C4
Shisa6	0.885511	8.14321e-06	C4
Myo5b	0.713834	8.43038e-06	C4
Sox1ot	0.896886	8.96325e-06	C4
Dock10	0.802291	1.06979e-05	C4
Nkain3	0.734249	1.69957e-05	C4
Fam155a	0.597212	2.41055e-05	C4
Tcerg1l	0.647952	2.80195e-05	C4
Col6a3	0.695057	3.0932e-05	C4
Mir8095	0.891333	4.27849e-05	C4
Trpc4	0.74656	4.27849e-05	C4
BC039966	1.0531	6.32354e-05	C4
Dlx6os1	0.951033	7.52923e-05	C4
Prdm16	0.563353	8.28392e-05	C4
Isl1	1.18116	0.00010207	C4
Dlx6os2	1.50521	0.000131144	C4
Dlx1as	1.32027	0.000168452	C4
Sntg1	0.525336	0.000178386	C4
Sox1	0.792554	0.000184112	C4
1700120E14Rik	0.861437	0.000258814	C4
Nr3c2	0.655578	0.000560888	C4
Zic1	1.26605	0.00067495	C4
Mir3076	1.08619	0.000801272	C4
Sez6l	0.589903	0.00157597	C4
Ripor2	0.693591	0.00168158	C4
Dnm3os	0.81108	0.0017603	C4
Nrxn3	0.380772	0.0017603	C4
Sp8	1.14686	0.0017603	C4
Gm12296	1.05577	0.00186672	C4
2010300C02Rik	0.631967	0.00199395	C4
Dlx6	1.13975	0.00234652	C4
4933427D14Rik	0.816954	0.00250524	C4
Dlgap1	0.478705	0.00262599	C4
Lingo2	0.484361	0.00262599	C4
Grm5	0.417887	0.00262599	C4
Zfhx3	0.43814	0.00291662	C4
Tmem178b	0.562662	0.00388585	C4
Lsamp	0.337996	0.004004	C4
Camk2d	0.440266	0.00452439	C4
Apbb2	0.487416	0.00452439	C4
Eef2kmt	0.721381	0.00515346	C4
Rian	0.813442	0.00518008	C4
Hydin	0.55349	0.00535636	C4
Dlg2	0.334797	0.00546976	C4
Pced1b	0.466208	0.00598515	C4
Lax1	1.02525	0.0060303	C4
Gm1943	0.774233	0.00655613	C4
Cadm1	0.403292	0.00655613	C4
Gm21283	1.03193	0.00731288	C4
Mir709	1.09392	0.00766983	C4
Hsd17b2	1.10003	0.00785735	C4
Hyal6	0.757084	0.0081135	C4
Rasd1	1.07621	0.00825679	C4
Ano2	0.54004	0.00907481	C4
Ankfn1	0.511737	0.00951735	C4
Mir409	1.87118	0.00951735	C4
Mir412	1.87177	0.00951735	C4
Mir369	1.8722	0.00951735	C4
St8sia6	0.462079	0.00951735	C4
Plekha7	0.552479	0.00951735	C4
Ptpn3	0.435281	0.00951901	C4
Gng4	0.811457	0.00969339	C4
Dpp10	0.464621	0.0101065	C4
Hs3st2	0.689554	0.0106412	C4
Gria1	0.399854	0.0108809	C4
Gm7550	0.823256	0.0108809	C4
4931403E22Rik	0.83774	0.0108809	C4
Necab2	0.742755	0.0108809	C4
Trio	0.368942	0.0110706	C4
Fhitos	0.551824	0.0111332	C4
Styk1	1.52488	0.0111332	C4
Upp2	0.767195	0.011442	C4
Mob3b	0.601311	0.0114877	C4
Focad	0.477648	0.0114877	C4
Fgf12	0.392746	0.0120699	C4
Zfp521	0.461941	0.0121179	C4
Metap2	0.592151	0.0124755	C4
Zfp423	0.336998	0.0124755	C4
Mir7078	0.959595	0.0124755	C4
Armc9	0.601146	0.0139657	C4
Homer2	0.616568	0.0139657	C4
Capn8	0.554929	0.0150328	C4
Plxna1	0.581762	0.0150999	C4
Dlx1	1.00023	0.016472	C4
Atg14	0.691205	0.0164912	C4
Hdac9	0.417494	0.0169037	C4
Gm6588	0.50486	0.0169037	C4
Cldn1	0.82893	0.0169387	C4
Pld5	0.534058	0.0181122	C4
Mir410	1.87755	0.0189246	C4
Mir710	0.789879	0.0197046	C4
Galnt13	0.355593	0.0202815	C4
Slc26a4	0.918378	0.0204784	C4
Gm11346	0.792336	0.0223559	C4
Ajap1	0.514197	0.0223559	C4
Mir1903	0.505462	0.0223895	C4
Chga	0.941417	0.0239477	C4
Crhr2	0.850106	0.0239477	C4
Mir541	1.91111	0.0242396	C4
Sp9	1.12507	0.0260875	C4
Stum	0.621529	0.0271187	C4
Cpne8	0.473524	0.0271187	C4
Svop	0.892435	0.0276238	C4
Krtap27-1	1.96793	0.0279254	C4
Ryr2	0.42011	0.0289019	C4
Zdhhc21	0.66382	0.0299416	C4
Cdh13	0.265538	0.0317827	C4
Prr5l	0.328272	0.0321103	C4
Lncbate1	0.439415	0.0321103	C4
Pitpnm3	0.69039	0.032118	C4
Fam168a	0.582952	0.032118	C4
Gm1070	1.93079	0.0321269	C4
Lncpint	0.39143	0.0341016	C4
Csrnp3	0.441866	0.0353545	C4
Slc8a1	0.496057	0.0355092	C4
Slc35f3	0.507062	0.0355092	C4
Mospd4	0.421487	0.0364731	C4
Cyfip1	0.652063	0.0366845	C4
Fubp3	0.660615	0.0374707	C4
Trip12	0.51511	0.0382847	C4
Fbxo41	0.856866	0.0390137	C4
Dnah9	0.502614	0.0395397	C4
Zfp618	0.600146	0.0399169	C4
N4bp2	0.582877	0.0416466	C4
Tubgcp3	0.629171	0.0442351	C4
Tex29	0.659544	0.044838	C4
Dnm3	0.227249	0.0453664	C4
Aff3	0.341403	0.0456547	C4
Erbb4	0.41865	0.0458889	C4
Npffr1	0.869573	0.046655	C4
Rbfox1	0.254888	0.046655	C4
Cep41	0.743011	0.046655	C4
Pnoc	0.800307	0.0469993	C4
Zfp36l1	1.47391	0.00168011	C5
Flt1	1.19167	0.00168011	C5
Tns1	1.17755	0.00409617	C5
Slc7a5	1.57976	0.00528252	C5
Gata2	1.49675	0.0133869	C5
Ets1	1.25548	0.0210507	C5
Ddit4	0.924384	0.031969	C5
Tgfb1	1.67365	0.035863	C5
Sik1	1.12191	0.0388343	C5
Pald1	1.262	0.0401841	C5
Khnyn	3.19567	0.0401841	C5
Cldn5	1.38672	0.0401841	C5
Col4a1	1.06409	0.0401841	C5
G630071F17Rik	1.19701	0.042227	C5
Tcf4	0.563864	0.042227	C5
Spaar	3.30087	0.0459385	C5
Tal1	3.00016	0.0459385	C5
Gm12866	1.41669	0.0459385	C5
Col4a2	0.940178	0.0459385	C5
Ap1m1	1.1674	0.0459385	C5
Esam	2.12416	0.0459385	C5
Gm10863	1.39725	2.31147e-08	C6
A230009B12Rik	1.51977	3.11548e-06	C6
Mobp	1.49973	3.78729e-06	C6
Wipf1	1.26079	4.74884e-06	C6
Gpr17	1.7784	1.89052e-05	C6
Mir219b	2.56514	6.19414e-05	C6
Urm1	1.48292	6.46802e-05	C6
Ppp1r16b	0.975897	0.00012424	C6
Sox10	1.42531	0.000204853	C6
Olig1	1.0233	0.000231082	C6
Pacrg	0.747261	0.000231082	C6
Pacs2	1.0036	0.000293441	C6
Tns3	0.845401	0.000504549	C6
Gjc3	1.90015	0.000504549	C6
Rab31	0.928678	0.000889214	C6
Nkx2-2os	1.28237	0.00108596	C6
Lmf1	0.878493	0.00232178	C6
Fa2h	1.00793	0.0033894	C6
Gm19897	1.1283	0.00386707	C6
Olig2	1.14627	0.00387073	C6
Gjc2	1.87606	0.00398082	C6
Zfp488	1.15746	0.00398082	C6
Lims2	1.09517	0.00398082	C6
Mir219a-2	1.47964	0.00398082	C6
Fan1	0.987149	0.00398082	C6
Fam178b	0.774777	0.00419712	C6
Cnp	1.16775	0.00436742	C6
Nkx2-2	1.59488	0.00483717	C6
Zfp536	0.568188	0.00535756	C6
Rab37	0.887397	0.00545097	C6
Mal	1.3035	0.00549004	C6
Rinl	1.04287	0.00578679	C6
Rnf220	0.673412	0.00614106	C6
Zeb2	0.905662	0.00618511	C6
Sgk2	1.13135	0.00623131	C6
6430503K07Rik	1.53682	0.00642629	C6
Kank1	0.671369	0.00729716	C6
Dusp16	0.932857	0.00801771	C6
Megf10	0.905774	0.00831474	C6
Grb14	0.91569	0.00831474	C6
Ahrr	1.22365	0.0086573	C6
Taldo1	1.2476	0.0101803	C6
Rtkn	1.28686	0.0104801	C6
Inava	1.19961	0.0105572	C6
B230206H07Rik	1.45404	0.0106296	C6
Itpk1	0.692291	0.0110535	C6
Secisbp2l	0.768783	0.0110535	C6
Ugt8a	1.19684	0.011182	C6
Plekhf1	0.669985	0.0128705	C6
Kcnj10	0.864512	0.0131475	C6
Gm16938	0.896993	0.0137792	C6
Micall1	0.819457	0.0139017	C6
Abtb2	0.715863	0.0145607	C6
Tmem63a	1.38908	0.0157918	C6
Mag	1.41835	0.0162222	C6
2610206C17Rik	0.765481	0.0189704	C6
Mir3065	1.43651	0.0227244	C6
Cdk19	0.664857	0.0237569	C6
Gng13	0.541926	0.0237569	C6
Sept7	0.706879	0.0237569	C6
Trf	1.16082	0.0237569	C6
Qk	0.709881	0.0256492	C6
Ehd1	1.00423	0.0256492	C6
Tspan2	1.13512	0.0256492	C6
Kazn	0.584585	0.0266827	C6
Wdr20	1.05742	0.0269742	C6
Mir7001	1.0759	0.0272402	C6
Acy3	1.33063	0.0281563	C6
Mir5135	1.63084	0.0301942	C6
D16Ertd472e	0.936564	0.0303023	C6
Mir7243	1.24411	0.0304711	C6
Serinc5	0.767239	0.0309665	C6
Sh3bp4	0.754831	0.0348748	C6
Rpl32l	0.855285	0.0348748	C6
Kndc1	0.906864	0.0348748	C6
Erp27	1.54703	0.035592	C6
5730460C07Rik	0.600673	0.0357774	C6
Plcl1	0.566192	0.0358197	C6
Ldlrap1	0.836152	0.0367041	C6
Eif3l	0.969328	0.0388619	C6
Map7	0.570925	0.0390269	C6
Tcf7l2	0.53156	0.0390269	C6
Sulf2	0.686635	0.0390269	C6
Clec4a3	2.60498	0.0390269	C6
1810010D01Rik	0.902207	0.0390269	C6
Endod1	0.979777	0.0390269	C6
Cldn11	1.11028	0.0391945	C6
Pde4b	0.383696	0.0401888	C6
Mpl	1.89271	0.0406517	C6
Chn2	0.472732	0.0420118	C6
Plekhh1	0.945566	0.0442729	C6
Kctd14	1.05282	0.0442729	C6
Cd82	0.826012	0.0453508	C6
A830052D11Rik	0.677703	0.0457847	C6
Prkcq	0.853164	0.0463563	C6
Mmp15	0.658742	0.0477458	C6
Soga1	0.720465	0.0479918	C6
Ddr1	0.752722	0.0479984	C6
Oit1	1.08546	0.0484841	C6
Bin1	0.582805	0.049205	C6
Fgfr3	1.6183	1.33225e-11	C7
Atp1b2	2.04912	2.06198e-10	C7
Msi2	0.86679	4.51398e-09	C7
0610039H22Rik	1.01494	4.51398e-09	C7
Mir9-1	1.474	4.51398e-09	C7
Klf15	1.20574	4.51398e-09	C7
2610035D17Rik	0.981133	1.0558e-08	C7
Sox1	1.35821	6.4257e-08	C7
Sox1ot	1.08792	1.58683e-07	C7
Lfng	1.55322	5.50591e-07	C7
Gm35978	1.0071	1.10644e-06	C7
Fam107a	1.38837	1.86343e-06	C7
Zfp36l2	0.878961	1.86343e-06	C7
Apoc1	2.11621	1.86343e-06	C7
Htra1	1.05049	1.93437e-06	C7
Prdm16	0.722092	2.10545e-06	C7
Polr3h	1.41948	2.31681e-06	C7
5930403L14Rik	1.29182	2.73524e-06	C7
Sfxn5	0.896119	4.52632e-06	C7
Ttyh3	0.947051	5.88088e-06	C7
Slc1a3	1.10731	6.73289e-06	C7
Gm20757	1.09495	7.52438e-06	C7
Slc1a2	0.924916	1.07834e-05	C7
Aldh1l1	0.951744	1.98951e-05	C7
Gm30731	1.15117	1.9947e-05	C7
Prodh	1.44111	2.17587e-05	C7
Psd2	0.821973	2.25785e-05	C7
St3gal4	1.08301	2.28505e-05	C7
Notch1	1.0467	2.52448e-05	C7
Emx2	1.32172	2.70475e-05	C7
Pax6	1.56406	2.70475e-05	C7
Armc2	0.889566	2.84276e-05	C7
Nat8f2	1.29428	2.87948e-05	C7
4933433H22Rik	0.739262	4.43632e-05	C7
Pou3f2	1.01786	4.43632e-05	C7
Nat8	1.51366	4.47619e-05	C7
Nfix	0.777293	4.47619e-05	C7
Pamr1	0.927359	4.8692e-05	C7
Nfia	0.466922	5.64918e-05	C7
Gprc5b	1.01213	5.64918e-05	C7
Gm5089	1.04389	6.96588e-05	C7
Tppp2	1.12953	7.28762e-05	C7
1700096J18Rik	0.906709	0.000187018	C7
Capn9	1.46649	0.000194594	C7
Gjb2	1.36213	0.000210349	C7
Btbd17	0.892985	0.000213299	C7
Slc38a3	1.12377	0.000213299	C7
Tmem104	0.823764	0.000246388	C7
Foxl1	0.993997	0.000265093	C7
Nat9	0.818425	0.000309523	C7
Zbtb20	0.423243	0.00031872	C7
Gm30173	0.720573	0.000343302	C7
Sema4b	0.860544	0.000343302	C7
E130114P18Rik	0.605182	0.000352325	C7
Spag5	1.15895	0.000353133	C7
Tle3	0.72787	0.000356887	C7
A330093E20Rik	0.69383	0.000368027	C7
AA619741	0.910564	0.000406756	C7
Zhx2	0.746864	0.000406756	C7
Ranbp3l	1.12411	0.00041093	C7
Sall1	1.19163	0.00041093	C7
Unc119	1.35724	0.000525857	C7
Mir3093	1.25406	0.000552615	C7
Nr2e1	0.900881	0.000626777	C7
Axin2	0.636008	0.000738731	C7
Npas3	0.326157	0.00074369	C7
4930461G14Rik	1.04002	0.000749004	C7
D630033O11Rik	1.30904	0.000760293	C7
Otx1	1.03487	0.000808091	C7
A330033J07Rik	0.785046	0.000925971	C7
Zmiz1	0.536771	0.000928589	C7
Apoe	1.35814	0.000970239	C7
Gli2	0.780899	0.00117515	C7
Sdc4	0.93033	0.0011867	C7
Itgb5	0.843372	0.00122225	C7
Lhx2	0.892379	0.00122225	C7
Cst3	0.924676	0.0012416	C7
Rhbg	0.621397	0.00125618	C7
LOC105245869	0.900578	0.00132223	C7
Fzd6	1.10754	0.00132223	C7
Zfp423	0.530597	0.00132223	C7
Mir6346	0.874203	0.00137094	C7
Pigs	0.984698	0.00137094	C7
Plxnb1	0.911011	0.0013735	C7
Gpr142	0.744601	0.0014267	C7
4930581F22Rik	1.24124	0.0014267	C7
Bcl9l	0.692082	0.0014267	C7
Tob2	0.768293	0.00143448	C7
Etnppl	1.01677	0.00143448	C7
Srebf1	0.915819	0.00148025	C7
Grifin	0.831474	0.00149712	C7
Cuedc1	0.739992	0.00165207	C7
Reep6	1.19117	0.00175128	C7
Reg4	0.989172	0.00194093	C7
Phax	1.07954	0.00209946	C7
Entpd2	1.03738	0.00209946	C7
Inhbb	0.806905	0.00215083	C7
3110082J24Rik	1.35221	0.00215083	C7
Slc15a2	1.3302	0.00216309	C7
Phka1	1.08961	0.00224901	C7
Foxo6	0.571663	0.00229879	C7
Ptprs	0.599692	0.00249402	C7
3110039I08Rik	0.551238	0.00258506	C7
Grin2c	0.787707	0.00270387	C7
Lrp4	0.859768	0.0029228	C7
1700012B07Rik	0.726412	0.00292961	C7
Crip2	1.01552	0.00302497	C7
Mir6993	1.86258	0.00311154	C7
Insig1	0.822895	0.00311154	C7
Pdlim4	0.909566	0.00317822	C7
Ndrg2	0.8736	0.00317822	C7
Fam173a	1.24996	0.00344328	C7
Foxj1	1.00896	0.00354699	C7
Fzd2	1.1112	0.00368855	C7
Cdc42ep1	0.78081	0.00370361	C7
Lncppara	0.543282	0.00370361	C7
Mir6996	0.868574	0.00370361	C7
Gm13872	0.942946	0.00370361	C7
Prdm13	0.782829	0.00370361	C7
Msi1	0.810641	0.00370361	C7
1190005I06Rik	1.00694	0.00370361	C7
Tmie	1.30569	0.00370361	C7
Slc38a1	0.70548	0.00374581	C7
Speer2	1.22039	0.00374581	C7
Pkd2	0.861068	0.00410909	C7
Dnaic1	0.810135	0.00440118	C7
Gnai2	0.886358	0.00440118	C7
Egfr	0.656496	0.00440585	C7
Nfic	0.70317	0.00452301	C7
Mir5114	0.985695	0.00452301	C7
S1pr1	0.939341	0.00452301	C7
Zfp709	1.45651	0.00452301	C7
Plcb3	0.805188	0.0046309	C7
Slc27a1	0.815104	0.00476724	C7
Pole	1.2396	0.00510204	C7
Hils1	0.983796	0.00514266	C7
Ezr	0.760872	0.00514266	C7
Cd24a	1.36686	0.00520515	C7
Mlc1	1.25684	0.00521164	C7
Gm15880	0.857338	0.0054943	C7
Gm15441	1.03381	0.00565258	C7
Garem2	1.13269	0.00567966	C7
Fads2	0.802459	0.00571307	C7
Gm266	0.658911	0.0057168	C7
Tcf7l2	0.451927	0.00589933	C7
Sox9	0.809508	0.00594834	C7
Efs	1.22269	0.00595459	C7
Hepacam	0.98897	0.0060347	C7
2900052L18Rik	0.630302	0.0061932	C7
C030037D09Rik	0.771425	0.00640834	C7
Nxnl1	0.903588	0.00694245	C7
Aldoc	1.00924	0.00699181	C7
Fam20a	0.71197	0.00699181	C7
Endou	0.87244	0.00699181	C7
Otub1	0.675013	0.00699181	C7
Mt2	1.02296	0.00699181	C7
Mogat1	0.641353	0.00713676	C7
Thrsp	1.46287	0.00786132	C7
Mir378b	0.813741	0.0081463	C7
Scara3	1.13902	0.0081463	C7
Slc12a4	0.805109	0.0081463	C7
Rnase13	1.61093	0.00821383	C7
Chd9	0.518144	0.00832339	C7
Mmd2	0.782987	0.00834152	C7
Oaf	1.25978	0.00842551	C7
Plpp3	0.546878	0.00866965	C7
Srgap3	0.502034	0.00869434	C7
Lppos	0.948083	0.00871569	C7
Acss1	0.803063	0.00882398	C7
Flrt1	0.49134	0.00884199	C7
Gpr37l1	0.795838	0.00885747	C7
Dnajc4	0.839699	0.00911841	C7
Bmi1	0.739771	0.00911841	C7
Fgfrl1	0.788057	0.00911841	C7
Mmp14	0.928737	0.00930085	C7
Crtc3	0.62828	0.00974682	C7
Id3	0.920633	0.00982101	C7
Mkln1	0.666316	0.00995611	C7
Bahcc1	0.620121	0.0102635	C7
1810010H24Rik	1.19852	0.0103362	C7
Cbs	0.810816	0.0103459	C7
Zfp703	0.503945	0.0104026	C7
Dkk3	0.594821	0.0105343	C7
Atp1a2	0.470736	0.0107139	C7
AU022754	0.462512	0.0107139	C7
Emx2os	0.538014	0.0107139	C7
Cfap36	0.601945	0.0112608	C7
Gm11681	0.980085	0.0112608	C7
Nde1	0.73596	0.0112608	C7
Cyp4f15	1.47653	0.0112608	C7
Nrarp	0.782426	0.0112608	C7
Gm27021	0.732545	0.0112608	C7
B930092H01Rik	0.697351	0.0112608	C7
Mir1191b	0.771789	0.0113585	C7
Fgfr2	0.652006	0.0114401	C7
Tnfrsf19	0.505961	0.0115266	C7
Tmem129	0.488739	0.0115266	C7
Agt	1.33633	0.0115266	C7
4930447J18Rik	0.777676	0.0115598	C7
Tril	1.02403	0.0115598	C7
Snord96a	1.35862	0.0116755	C7
Metrn	1.0042	0.0116755	C7
0610009L18Rik	0.827475	0.0117068	C7
Pias3	1.04702	0.0117068	C7
Nfib	0.51827	0.0117068	C7
Zfp36l1	0.728392	0.0122589	C7
Gm15559	0.457203	0.0122589	C7
Sdk2	0.396546	0.0127996	C7
Vegfb	0.786505	0.0127996	C7
Zic5	0.768747	0.0131232	C7
1700105P06Rik	0.943704	0.0131382	C7
F3	0.719759	0.0131813	C7
Akna	0.646057	0.0131813	C7
Tekt5	0.939305	0.0132597	C7
Ak1	1.03849	0.0132597	C7
Zfhx2os	0.926659	0.0133149	C7
8430430B14Rik	0.674716	0.0134897	C7
Pitpnc1	0.536573	0.0138568	C7
Klhdc3	0.919417	0.0142279	C7
Sohlh1	0.858278	0.0142835	C7
Kctd15	0.681268	0.0142835	C7
Frmpd1os	1.39343	0.0147173	C7
Hapln1	0.867536	0.014729	C7
Clybl	0.643404	0.0154157	C7
Gm7173	1.44908	0.0158309	C7
Tsc22d4	0.718478	0.0161187	C7
Rabif	0.758325	0.0162083	C7
Zfp648	0.487623	0.0165556	C7
Mir135a-2	0.740001	0.0169236	C7
Pantr1	0.822932	0.0169566	C7
Msx1	0.770426	0.0169566	C7
Rin2	0.81541	0.0171138	C7
Igdcc3	0.655747	0.0171138	C7
Foxo3	0.47645	0.0173678	C7
Gm11696	0.836668	0.0180664	C7
Maged2	1.27196	0.0180664	C7
2810459M11Rik	1.08882	0.0183527	C7
Rapgef3	0.665071	0.0184629	C7
Slc7a10	1.06673	0.0184629	C7
Gm45924	1.075	0.0185054	C7
Ascl1	0.899523	0.0188543	C7
Mir3089	0.550234	0.0192528	C7
Mgat4e	1.31784	0.0195123	C7
Tgif2	0.770003	0.0195918	C7
Mir193a	0.791882	0.0196574	C7
Ccnd2	0.757329	0.0196574	C7
Mirlet7c-1	0.608543	0.0196948	C7
Gm5150	1.14871	0.0199492	C7
Sox6	0.471593	0.0199492	C7
Slc22a12	0.958014	0.0202693	C7
9230104L09Rik	0.734653	0.0208924	C7
Macrod1	0.518845	0.0209156	C7
Gk	0.818548	0.0210222	C7
Abcb4	0.661886	0.0221705	C7
Emx1	0.759985	0.0224454	C7
Cd81	0.965677	0.0225811	C7
Fgfr1	0.847267	0.0226026	C7
Tmem253	0.894073	0.0231048	C7
Exoc7	0.63679	0.0232125	C7
Tcf4	0.330948	0.0233068	C7
Pacrg	0.489375	0.023537	C7
Tmem243	0.397691	0.023635	C7
Ddo	0.817758	0.023636	C7
Crot	0.517663	0.0236845	C7
Ncor2	0.361775	0.0237143	C7
Pxn	0.469162	0.0237884	C7
Gna13	0.782332	0.024446	C7
Wwtr1	0.560442	0.0249649	C7
Fzd9	0.717363	0.0249649	C7
Nat8f4	0.925662	0.0249649	C7
Hnrnph3	0.714235	0.0250607	C7
Shbg	1.5265	0.0253171	C7
Igsf8	0.342264	0.0254193	C7
Npepl1	1.02558	0.0256421	C7
Map2k6	0.492914	0.0257576	C7
Derl1	0.518095	0.0257576	C7
Eif2ak2	1.16917	0.0263441	C7
Gm36595	0.817485	0.0263993	C7
Aldh7a1	0.871112	0.0263993	C7
Mertk	0.745168	0.0263993	C7
Gpam	0.646714	0.0265994	C7
Gucy1b2	1.03864	0.026614	C7
Alpk3	1.29478	0.0275133	C7
Crb2	0.654835	0.0278701	C7
Hdgf	0.817345	0.0278701	C7
Mt1	0.720639	0.0281938	C7
Il17rc	1.19239	0.0283816	C7
4931406H21Rik	0.602916	0.0286131	C7
Pxmp2	1.3651	0.0286131	C7
Il17re	0.942465	0.0286131	C7
Mical1	1.33809	0.0287304	C7
0610005C13Rik	0.679753	0.0291826	C7
Sox21	1.07794	0.0296098	C7
9430041J12Rik	0.739522	0.0296098	C7
Olfr171	2.96499	0.0297795	C7
Pcsk4	0.782472	0.0297866	C7
Nfe2l2	0.852608	0.0297866	C7
Kcnd3os	0.758161	0.0297866	C7
Klhdc7a	1.03636	0.0297866	C7
Vac14	0.403673	0.0299629	C7
Loxl1	0.81005	0.0302905	C7
Kctd14	0.813554	0.0307357	C7
Nxn	0.494583	0.0307447	C7
F630040K05Rik	0.740619	0.0307447	C7
Ostm1	0.465006	0.0307847	C7
Cyp1b1	0.739141	0.0307847	C7
Slc7a2	0.499258	0.0307847	C7
Mir6922	0.679946	0.0308728	C7
Dnajc22	1.15901	0.0308728	C7
Rcn2	0.82486	0.0308728	C7
Efhc1	0.509627	0.0312185	C7
Spindoc	0.471606	0.0312185	C7
Dbx2	0.701131	0.0313251	C7
Rxra	0.39672	0.0315249	C7
Ccdc153	1.35961	0.0315865	C7
Gm10556	0.729298	0.0317376	C7
Nes	0.707301	0.0317744	C7
Eps8	0.537293	0.0325019	C7
Ankrd66	0.883406	0.0328784	C7
Mras	0.633067	0.0329624	C7
Zfp219	0.660003	0.0329878	C7
Slc9a3r1	0.868322	0.0330435	C7
Gm20219	1.10022	0.0330435	C7
Apln	0.76327	0.0330935	C7
G630016G05Rik	0.773445	0.0331442	C7
Prex1	0.360187	0.0331693	C7
Zfhx2	0.645525	0.033478	C7
Mir7032	0.926885	0.033478	C7
Adgrg1	0.678485	0.0343397	C7
Disp3	0.444047	0.0343545	C7
Amotl2	0.568001	0.0344045	C7
Gins1	0.758274	0.034566	C7
Nrxn2	0.53759	0.0348439	C7
Mir7653	0.860895	0.0351192	C7
Mpp1	1.56273	0.0354678	C7
4930447A16Rik	0.625041	0.0356045	C7
Ccdc13	0.6201	0.0358087	C7
Prr5	0.557707	0.0362849	C7
Mrpl32	1.32616	0.0369415	C7
Enho	0.87193	0.0369415	C7
Xrcc2	0.226208	0.0373272	C7
Zcchc24	0.536374	0.0374268	C7
1700122H20Rik	0.590687	0.0375248	C7
Mea1	0.923679	0.0375248	C7
Wsb1	0.581901	0.0377396	C7
Id2	0.808424	0.0378401	C7
Selenof	0.777445	0.0378401	C7
Ddit4	0.440837	0.0381662	C7
Trmt61a	0.570472	0.0385776	C7
Mir1897	0.76006	0.0385776	C7
Mt3	0.703381	0.0385776	C7
Uggt2	0.689205	0.0393854	C7
Sept9	0.484782	0.0395404	C7
Cnn3	0.626798	0.0400517	C7
Alg8	0.565155	0.04017	C7
Ap3s1	0.785503	0.0407216	C7
Cpe	0.699242	0.0423071	C7
4930459C07Rik	0.515142	0.0423542	C7
Rora	0.337792	0.0427981	C7
Haao	0.477672	0.0429936	C7
Olfr1450	1.26649	0.0431096	C7
5430416N02Rik	0.958666	0.0431096	C7
Mir7074	0.836992	0.0432285	C7
Six2	0.491649	0.0433585	C7
Sesn1	0.566586	0.0435343	C7
1700012H19Rik	0.681286	0.0435343	C7
C130021I20Rik	0.710349	0.0435343	C7
Cfi	0.96332	0.0435343	C7
Rhcg	0.518743	0.0435343	C7
Eva1a	0.649109	0.0438221	C7
Angptl4	0.706975	0.0439492	C7
Bcan	0.685459	0.044054	C7
Bcat2	0.632419	0.044054	C7
Bnc2	0.508761	0.0441067	C7
Zfhx4	0.73894	0.0443135	C7
Nudt9	0.92244	0.0444902	C7
Sox2ot	0.464852	0.0452366	C7
Intu	0.452726	0.0455904	C7
Erlin2	0.552559	0.046105	C7
Plp2	1.10456	0.046105	C7
Slc25a10	0.66635	0.0462646	C7
4930505A04Rik	0.476414	0.0469174	C7
2310022B05Rik	0.519117	0.0469174	C7
Gm14812	0.732113	0.0469174	C7
Phyhd1	0.555864	0.0469989	C7
Crybb1	0.77176	0.0469989	C7
Mfge8	0.670495	0.0472522	C7
Hdac8	0.737372	0.0477964	C7
4931440P22Rik	0.540786	0.0483333	C7
Csrp1	0.430558	0.049157	C7
4930449E01Rik	0.486311	0.049259	C7
Nudt3	0.698302	0.049259	C7
Slc4a5	0.562604	0.0494628	C7
Kcnj10	0.583664	0.0495903	C7
Mir6977	0.498855	0.0495903	C7
Mir99ahg	0.438015	0.0497068	C7
Appl2	0.731903	0.0497529	C7

## Sheet: Tonsil
Gene	Log2FC	FDR	Cluster
SPRED2	0.598856	2.60092e-11	C1
LPP	0.351124	3.15696e-09	C1
RFTN1	0.452078	9.00417e-08	C1
ZNF732	0.680648	8.55661e-06	C1
WDR66	0.497383	3.81015e-05	C1
NRIR	0.898746	0.000438833	C1
C22orf34	0.379298	0.000848557	C1
KATNAL1	0.472032	0.0010294	C1
BCL7A	0.441988	0.00143662	C1
EBF1	0.248012	0.00239936	C1
MIR5195	0.495598	0.00253872	C1
BORCS8-MEF2B	0.428702	0.00253872	C1
LHFPL2	0.38966	0.00253872	C1
LINC00877	0.287795	0.00290392	C1
MIR1208	0.381313	0.00322915	C1
SERF2-C15ORF63	0.660745	0.00400474	C1
MIR28	0.401366	0.00400474	C1
DTX1	0.441106	0.00451032	C1
CATIP-AS2	0.462242	0.00599055	C1
FAM71B	0.621695	0.00600812	C1
LRRK1	0.328666	0.00662476	C1
HYPK	0.668396	0.00711218	C1
MAST2	0.318622	0.00740043	C1
GCSAM	0.536499	0.00740043	C1
TCL6	0.455074	0.00858204	C1
KLHL6	0.350912	0.00975826	C1
FCHSD2	0.24723	0.0109957	C1
NLRP11	0.734287	0.0109957	C1
TCL1B	0.455449	0.0130859	C1
MME	0.430043	0.0130859	C1
RNF8	0.535632	0.0130859	C1
TRIL	0.587422	0.0130859	C1
ELL3	0.490464	0.0133366	C1
CTTN	0.462734	0.014031	C1
LOC283710	0.438695	0.014031	C1
MEF2B	0.474326	0.014031	C1
VXN	0.371996	0.0140674	C1
KCNJ11	0.72665	0.0165665	C1
ZNF608	0.31443	0.0175182	C1
CBFA2T3	0.359006	0.0184616	C1
TOX	0.265028	0.0197574	C1
TM9SF2	0.319697	0.0201446	C1
PRDM15	0.331616	0.0205981	C1
C3orf67-AS1	0.335225	0.0207449	C1
PRICKLE2-AS1	0.621103	0.0209102	C1
PDGFD	0.336737	0.022477	C1
SYBU	0.338766	0.022477	C1
RNFT2	0.357284	0.0234784	C1
MIR4325	0.591992	0.0234784	C1
SERPINA9	0.681633	0.0250321	C1
LINC00449	0.420309	0.0256846	C1
SERF2	0.492623	0.0256846	C1
NUDCD3	0.289078	0.0263735	C1
MSH6	0.330932	0.0274736	C1
COMP	0.659158	0.027969	C1
RABGAP1L	0.214903	0.0312991	C1
MIR3685	0.574531	0.0312991	C1
ADPRHL1	0.661816	0.0312991	C1
TTLL11	0.264785	0.0312991	C1
RASAL1	0.446012	0.0337305	C1
LINC00690	0.493459	0.034628	C1
TMEM131L	0.217857	0.034628	C1
FAM167A-AS1	0.358552	0.034628	C1
SAMD12	0.217756	0.0346287	C1
OSBPL10	0.212611	0.0364486	C1
SHANK2	0.242405	0.0369928	C1
LOC728752	0.615614	0.0370818	C1
BRI3BP	0.437756	0.0399314	C1
LRMP	0.307397	0.0401978	C1
TNKS	0.332423	0.046156	C1
GSTP1	0.231859	0.0461747	C1
PLCG2	0.158855	0.0462334	C1
RASGRP3	0.274179	0.0469264	C1
BHLHE40	0.533687	0.0232179	C3
MTSS1	0.373771	0.0232179	C3
LOC101928100	0.772539	0.0307716	C3
BHLHE40-AS1	0.498585	0.0350127	C3
