# Supplementary material for: Spatial profiling of chromatin accessibility in mouse and human tissues
Source: Nature. 2022 Aug 17;609(7926):375–83. doi: 10.1038/s41586-022-05094-1 (PMC9452302; doi:10.1038/s41586-022-05094-1)
Supplement: Supplementary file 4 — A list of cell type annotations in mouse brain. [file 41586_2022_5094_MOESM4_ESM.xlsx]

## Sheet: Sheet2
Cell subclass	Description
ASC	Astrocytes
CA1GL	Excitatory neurons, hippocampus CA1
CA3GL	Excitatory neurons, hippocampus CA3
CLAGL	Excitatory neurons, Claustrum
CNUGA	Inhibitory neurons, cerebral nuclei
CRC	Cajal-Retzius cells, Hippocampus
CTGL	Excitatory neurons, Cortex CT
D1MSN	D1 medium spiny neurons, striatum
D2MSN	D2 medium spiny neurons, striatum
DGNBL	Granule neuroblasts, dentate gyrus
GRC	Granule neurons, Dentate gyrus
IOL	Immature oligodendrocytes
ITHGL	Excitatory neurons, Retrosplenial area
ITL23GL	Excitatory neurons, Cortex Layer 2/3
ITL4GL	Excitatory neurons, Cortex Layer 4
ITL5GL	Excitatory neurons, Cortex Layer 5
ITL6GL	Excitatory neurons, Cortex Layer 6
L6bGL	Excitatory neurons, Cortex L6b
LAMGA	CGE-derived neurogliaform cells, Lamp5 positive
LSXGA	Inhibitory neurons, septal nucleus
MGL	Microglia
MSGA	Inhibitory neurons, Medial septal
MXD	Matrix D1 neurons, striatum
NPGL	Excitatory neurons, Cortex NP
OBDOP	Dopaminergic periglomerular interneuron, olfactory bulb
OBGA1	Inhibitory neurons, olfactory bulb
OBGA2	Inhibitory neurons, olfactory bulb
OBGL	Excitatory neurons, AON (Anterior Olfactory Nucleus)
OBNBL	Neuroblasts, Olfactory
OGC	Oligodendrocytes
OLFGL	Excitatory neurons, Priform cortex
OPC	Oligodendrocytes precursor cells
PER	Pericytes
PIRGL	Excitatory neurons, Priform cortex
PTGL	Excitatory neurons, Cortex PT
PVGA	MGE-derived neurogliaform cells, Pvalb positive
RGL	Radial glia-like cells
SSTGA	MGE-derived neurogliaform cells, Sst positive
STRGA	Inhibitory neurons, striatum, Foxp2 positive
VEC	Vascular endothelial cells
VIPGA	CGE-derived neurogliaform cells, Vip positive
VLMC	Vascular and leptomeningeal cells
VPIA	Vascular and leptomeningeal cells, Pia
ACTE2	Telencephalon astrocytes, protoplasmic
SZNBL	Neuronal intermidate progenitor cells
MSN2	D2 medium spiny neurons, striatum
TEGLU11	Excitatory neurons 11, cerebral cortex
TEGLU3	Excitatory neurons 3, cerebral cortex
TEINH15	CGE-derived neurogliaform cells, cortex/hippocampus
