# Supplementary material for: Spatial profiling of chromatin accessibility in mouse and human tissues
Source: Nature. 2022 Aug 17;609(7926):375–83. doi: 10.1038/s41586-022-05094-1 (PMC9452302; doi:10.1038/s41586-022-05094-1)
Supplement: Supplementary file 5 — A list of DNA oligos used for PCR and preparation of sequencing library and DNA barcode sequences. [file 41586_2022_5094_MOESM5_ESM.xlsx]

## Sheet: DNA oligos
DNA oligos used for PCR and preparation of sequencing library
Sequence Name	Sequence
Tn5MErev	/5Phos/CTGTCTCTTATACACATCT
Tn5ME-B	GTCTCGTGGGCTCGGAGATGTGTATAAGAGACAG
Ligation linker 1	AGTCGTACGCCGATGCTGTCTCTTATACACATCT
Ligation linker 2	CGAATGCTCTGGCCTCTCAAGCACGTGGAT
New-P5-SMART PCR hybrid oligo	AATGATACGGCGACCACCGAGATCTACACGCCTGTCCGCGGAAGCAGTGGTATCAACGCAGAGT*A*C
Ad2.1_TAAGGCGA	CAAGCAGAAGACGGCATACGAGATTCGCCTTAGTCTCGTGGGCTCGGAGATGTG
Ad2.2_CGTACTAG	CAAGCAGAAGACGGCATACGAGATCTAGTACGGTCTCGTGGGCTCGGAGATGTG
Ad2.3_AGGCAGAA	CAAGCAGAAGACGGCATACGAGATTTCTGCCTGTCTCGTGGGCTCGGAGATGTG
Ad2.4_TCCTGAGC	CAAGCAGAAGACGGCATACGAGATGCTCAGGAGTCTCGTGGGCTCGGAGATGTG
Ad2.5_GGACTCCT	CAAGCAGAAGACGGCATACGAGATAGGAGTCCGTCTCGTGGGCTCGGAGATGTG
Ad2.6_TAGGCATG	CAAGCAGAAGACGGCATACGAGATCATGCCTAGTCTCGTGGGCTCGGAGATGTG
Ad2.7_CTCTCTAC	CAAGCAGAAGACGGCATACGAGATGTAGAGAGGTCTCGTGGGCTCGGAGATGTG
Ad2.8_CAGAGAGG	CAAGCAGAAGACGGCATACGAGATCCTCTCTGGTCTCGTGGGCTCGGAGATGTG
Custom Read 1 Primer	GCCTGTCCGCGGAAGCAGTGGTATCAACGCAGAGTAC

## Sheet: DNA barcode sequences
DNA barcode sequences
Sequence Name	Sequence
1st Barcodes
Tn5ME-A_BC1_1	/5Phos/AGGCCAGAGCATTCGAACGTGATAGATGTGTATAAGAGACAG
Tn5ME-A_BC1_2	/5Phos/AGGCCAGAGCATTCGAAACATCGAGATGTGTATAAGAGACAG
Tn5ME-A_BC1_3	/5Phos/AGGCCAGAGCATTCGATGCCTAAAGATGTGTATAAGAGACAG
Tn5ME-A_BC1_4	/5Phos/AGGCCAGAGCATTCGAGTGGTCAAGATGTGTATAAGAGACAG
Tn5ME-A_BC1_5	/5Phos/AGGCCAGAGCATTCGACCACTGTAGATGTGTATAAGAGACAG
Tn5ME-A_BC1_6	/5Phos/AGGCCAGAGCATTCGACATTGGCAGATGTGTATAAGAGACAG
Tn5ME-A_BC1_7	/5Phos/AGGCCAGAGCATTCGCAGATCTGAGATGTGTATAAGAGACAG
Tn5ME-A_BC1_8	/5Phos/AGGCCAGAGCATTCGCATCAAGTAGATGTGTATAAGAGACAG
Tn5ME-A_BC1_9	/5Phos/AGGCCAGAGCATTCGCGCTGATCAGATGTGTATAAGAGACAG
Tn5ME-A_BC1_10	/5Phos/AGGCCAGAGCATTCGACAAGCTAAGATGTGTATAAGAGACAG
Tn5ME-A_BC1_11	/5Phos/AGGCCAGAGCATTCGCTGTAGCCAGATGTGTATAAGAGACAG
Tn5ME-A_BC1_12	/5Phos/AGGCCAGAGCATTCGAGTACAAGAGATGTGTATAAGAGACAG
Tn5ME-A_BC1_13	/5Phos/AGGCCAGAGCATTCGAACAACCAAGATGTGTATAAGAGACAG
Tn5ME-A_BC1_14	/5Phos/AGGCCAGAGCATTCGAACCGAGAAGATGTGTATAAGAGACAG
Tn5ME-A_BC1_15	/5Phos/AGGCCAGAGCATTCGAACGCTTAAGATGTGTATAAGAGACAG
Tn5ME-A_BC1_16	/5Phos/AGGCCAGAGCATTCGAAGACGGAAGATGTGTATAAGAGACAG
Tn5ME-A_BC1_17	/5Phos/AGGCCAGAGCATTCGAAGGTACAAGATGTGTATAAGAGACAG
Tn5ME-A_BC1_18	/5Phos/AGGCCAGAGCATTCGACACAGAAAGATGTGTATAAGAGACAG
Tn5ME-A_BC1_19	/5Phos/AGGCCAGAGCATTCGACAGCAGAAGATGTGTATAAGAGACAG
Tn5ME-A_BC1_20	/5Phos/AGGCCAGAGCATTCGACCTCCAAAGATGTGTATAAGAGACAG
Tn5ME-A_BC1_21	/5Phos/AGGCCAGAGCATTCGACGCTCGAAGATGTGTATAAGAGACAG
Tn5ME-A_BC1_22	/5Phos/AGGCCAGAGCATTCGACGTATCAAGATGTGTATAAGAGACAG
Tn5ME-A_BC1_23	/5Phos/AGGCCAGAGCATTCGACTATGCAAGATGTGTATAAGAGACAG
Tn5ME-A_BC1_24	/5Phos/AGGCCAGAGCATTCGAGAGTCAAAGATGTGTATAAGAGACAG
Tn5ME-A_BC1_25	/5Phos/AGGCCAGAGCATTCGAGATCGCAAGATGTGTATAAGAGACAG
Tn5ME-A_BC1_26	/5Phos/AGGCCAGAGCATTCGAGCAGGAAAGATGTGTATAAGAGACAG
Tn5ME-A_BC1_27	/5Phos/AGGCCAGAGCATTCGAGTCACTAAGATGTGTATAAGAGACAG
Tn5ME-A_BC1_28	/5Phos/AGGCCAGAGCATTCGATCCTGTAAGATGTGTATAAGAGACAG
Tn5ME-A_BC1_29	/5Phos/AGGCCAGAGCATTCGATTGAGGAAGATGTGTATAAGAGACAG
Tn5ME-A_BC1_30	/5Phos/AGGCCAGAGCATTCGCAACCACAAGATGTGTATAAGAGACAG
Tn5ME-A_BC1_31	/5Phos/AGGCCAGAGCATTCGGACTAGTAAGATGTGTATAAGAGACAG
Tn5ME-A_BC1_32	/5Phos/AGGCCAGAGCATTCGCAATGGAAAGATGTGTATAAGAGACAG
Tn5ME-A_BC1_33	/5Phos/AGGCCAGAGCATTCGCACTTCGAAGATGTGTATAAGAGACAG
Tn5ME-A_BC1_34	/5Phos/AGGCCAGAGCATTCGCAGCGTTAAGATGTGTATAAGAGACAG
Tn5ME-A_BC1_35	/5Phos/AGGCCAGAGCATTCGCATACCAAAGATGTGTATAAGAGACAG
Tn5ME-A_BC1_36	/5Phos/AGGCCAGAGCATTCGCCAGTTCAAGATGTGTATAAGAGACAG
Tn5ME-A_BC1_37	/5Phos/AGGCCAGAGCATTCGCCGAAGTAAGATGTGTATAAGAGACAG
Tn5ME-A_BC1_38	/5Phos/AGGCCAGAGCATTCGCCGTGAGAAGATGTGTATAAGAGACAG
Tn5ME-A_BC1_39	/5Phos/AGGCCAGAGCATTCGCCTCCTGAAGATGTGTATAAGAGACAG
Tn5ME-A_BC1_40	/5Phos/AGGCCAGAGCATTCGCGAACTTAAGATGTGTATAAGAGACAG
Tn5ME-A_BC1_41	/5Phos/AGGCCAGAGCATTCGCGACTGGAAGATGTGTATAAGAGACAG
Tn5ME-A_BC1_42	/5Phos/AGGCCAGAGCATTCGCGCATACAAGATGTGTATAAGAGACAG
Tn5ME-A_BC1_43	/5Phos/AGGCCAGAGCATTCGCTCAATGAAGATGTGTATAAGAGACAG
Tn5ME-A_BC1_44	/5Phos/AGGCCAGAGCATTCGCTGAGCCAAGATGTGTATAAGAGACAG
Tn5ME-A_BC1_45	/5Phos/AGGCCAGAGCATTCGCTGGCATAAGATGTGTATAAGAGACAG
Tn5ME-A_BC1_46	/5Phos/AGGCCAGAGCATTCGGAATCTGAAGATGTGTATAAGAGACAG
Tn5ME-A_BC1_47	/5Phos/AGGCCAGAGCATTCGCAAGACTAAGATGTGTATAAGAGACAG
Tn5ME-A_BC1_48	/5Phos/AGGCCAGAGCATTCGGAGCTGAAAGATGTGTATAAGAGACAG
Tn5ME-A_BC1_49	/5Phos/AGGCCAGAGCATTCGGATAGACAAGATGTGTATAAGAGACAG
Tn5ME-A_BC1_50	/5Phos/AGGCCAGAGCATTCGGCCACATAAGATGTGTATAAGAGACAG
2nd Barcodes
BC2_R1_1	GCCTGTCCGCGGAAGCAGTGGTATCAACGCAGAGTACAACGTGATATCCACGTGCTTGAG
BC2_R1_2	GCCTGTCCGCGGAAGCAGTGGTATCAACGCAGAGTACAAACATCGATCCACGTGCTTGAG
BC2_R1_3	GCCTGTCCGCGGAAGCAGTGGTATCAACGCAGAGTACATGCCTAAATCCACGTGCTTGAG
BC2_R1_4	GCCTGTCCGCGGAAGCAGTGGTATCAACGCAGAGTACAGTGGTCAATCCACGTGCTTGAG
BC2_R1_5	GCCTGTCCGCGGAAGCAGTGGTATCAACGCAGAGTACACCACTGTATCCACGTGCTTGAG
BC2_R1_6	GCCTGTCCGCGGAAGCAGTGGTATCAACGCAGAGTACACATTGGCATCCACGTGCTTGAG
BC2_R1_7	GCCTGTCCGCGGAAGCAGTGGTATCAACGCAGAGTACCAGATCTGATCCACGTGCTTGAG
BC2_R1_8	GCCTGTCCGCGGAAGCAGTGGTATCAACGCAGAGTACCATCAAGTATCCACGTGCTTGAG
BC2_R1_9	GCCTGTCCGCGGAAGCAGTGGTATCAACGCAGAGTACCGCTGATCATCCACGTGCTTGAG
BC2_R1_10	GCCTGTCCGCGGAAGCAGTGGTATCAACGCAGAGTACACAAGCTAATCCACGTGCTTGAG
BC2_R1_11	GCCTGTCCGCGGAAGCAGTGGTATCAACGCAGAGTACCTGTAGCCATCCACGTGCTTGAG
BC2_R1_12	GCCTGTCCGCGGAAGCAGTGGTATCAACGCAGAGTACAGTACAAGATCCACGTGCTTGAG
BC2_R1_13	GCCTGTCCGCGGAAGCAGTGGTATCAACGCAGAGTACAACAACCAATCCACGTGCTTGAG
BC2_R1_14	GCCTGTCCGCGGAAGCAGTGGTATCAACGCAGAGTACAACCGAGAATCCACGTGCTTGAG
BC2_R1_15	GCCTGTCCGCGGAAGCAGTGGTATCAACGCAGAGTACAACGCTTAATCCACGTGCTTGAG
BC2_R1_16	GCCTGTCCGCGGAAGCAGTGGTATCAACGCAGAGTACAAGACGGAATCCACGTGCTTGAG
BC2_R1_17	GCCTGTCCGCGGAAGCAGTGGTATCAACGCAGAGTACAAGGTACAATCCACGTGCTTGAG
BC2_R1_18	GCCTGTCCGCGGAAGCAGTGGTATCAACGCAGAGTACACACAGAAATCCACGTGCTTGAG
BC2_R1_19	GCCTGTCCGCGGAAGCAGTGGTATCAACGCAGAGTACACAGCAGAATCCACGTGCTTGAG
BC2_R1_20	GCCTGTCCGCGGAAGCAGTGGTATCAACGCAGAGTACACCTCCAAATCCACGTGCTTGAG
BC2_R1_21	GCCTGTCCGCGGAAGCAGTGGTATCAACGCAGAGTACACGCTCGAATCCACGTGCTTGAG
BC2_R1_22	GCCTGTCCGCGGAAGCAGTGGTATCAACGCAGAGTACACGTATCAATCCACGTGCTTGAG
BC2_R1_23	GCCTGTCCGCGGAAGCAGTGGTATCAACGCAGAGTACACTATGCAATCCACGTGCTTGAG
BC2_R1_24	GCCTGTCCGCGGAAGCAGTGGTATCAACGCAGAGTACAGAGTCAAATCCACGTGCTTGAG
BC2_R1_25	GCCTGTCCGCGGAAGCAGTGGTATCAACGCAGAGTACAGATCGCAATCCACGTGCTTGAG
BC2_R1_26	GCCTGTCCGCGGAAGCAGTGGTATCAACGCAGAGTACAGCAGGAAATCCACGTGCTTGAG
BC2_R1_27	GCCTGTCCGCGGAAGCAGTGGTATCAACGCAGAGTACAGTCACTAATCCACGTGCTTGAG
BC2_R1_28	GCCTGTCCGCGGAAGCAGTGGTATCAACGCAGAGTACATCCTGTAATCCACGTGCTTGAG
BC2_R1_29	GCCTGTCCGCGGAAGCAGTGGTATCAACGCAGAGTACATTGAGGAATCCACGTGCTTGAG
BC2_R1_30	GCCTGTCCGCGGAAGCAGTGGTATCAACGCAGAGTACCAACCACAATCCACGTGCTTGAG
BC2_R1_31	GCCTGTCCGCGGAAGCAGTGGTATCAACGCAGAGTACGACTAGTAATCCACGTGCTTGAG
BC2_R1_32	GCCTGTCCGCGGAAGCAGTGGTATCAACGCAGAGTACCAATGGAAATCCACGTGCTTGAG
BC2_R1_33	GCCTGTCCGCGGAAGCAGTGGTATCAACGCAGAGTACCACTTCGAATCCACGTGCTTGAG
BC2_R1_34	GCCTGTCCGCGGAAGCAGTGGTATCAACGCAGAGTACCAGCGTTAATCCACGTGCTTGAG
BC2_R1_35	GCCTGTCCGCGGAAGCAGTGGTATCAACGCAGAGTACCATACCAAATCCACGTGCTTGAG
BC2_R1_36	GCCTGTCCGCGGAAGCAGTGGTATCAACGCAGAGTACCCAGTTCAATCCACGTGCTTGAG
BC2_R1_37	GCCTGTCCGCGGAAGCAGTGGTATCAACGCAGAGTACCCGAAGTAATCCACGTGCTTGAG
BC2_R1_38	GCCTGTCCGCGGAAGCAGTGGTATCAACGCAGAGTACCCGTGAGAATCCACGTGCTTGAG
BC2_R1_39	GCCTGTCCGCGGAAGCAGTGGTATCAACGCAGAGTACCCTCCTGAATCCACGTGCTTGAG
BC2_R1_40	GCCTGTCCGCGGAAGCAGTGGTATCAACGCAGAGTACCGAACTTAATCCACGTGCTTGAG
BC2_R1_41	GCCTGTCCGCGGAAGCAGTGGTATCAACGCAGAGTACCGACTGGAATCCACGTGCTTGAG
BC2_R1_42	GCCTGTCCGCGGAAGCAGTGGTATCAACGCAGAGTACCGCATACAATCCACGTGCTTGAG
BC2_R1_43	GCCTGTCCGCGGAAGCAGTGGTATCAACGCAGAGTACCTCAATGAATCCACGTGCTTGAG
BC2_R1_44	GCCTGTCCGCGGAAGCAGTGGTATCAACGCAGAGTACCTGAGCCAATCCACGTGCTTGAG
BC2_R1_45	GCCTGTCCGCGGAAGCAGTGGTATCAACGCAGAGTACCTGGCATAATCCACGTGCTTGAG
BC2_R1_46	GCCTGTCCGCGGAAGCAGTGGTATCAACGCAGAGTACGAATCTGAATCCACGTGCTTGAG
BC2_R1_47	GCCTGTCCGCGGAAGCAGTGGTATCAACGCAGAGTACCAAGACTAATCCACGTGCTTGAG
BC2_R1_48	GCCTGTCCGCGGAAGCAGTGGTATCAACGCAGAGTACGAGCTGAAATCCACGTGCTTGAG
BC2_R1_49	GCCTGTCCGCGGAAGCAGTGGTATCAACGCAGAGTACGATAGACAATCCACGTGCTTGAG
BC2_R1_50	GCCTGTCCGCGGAAGCAGTGGTATCAACGCAGAGTACGCCACATAATCCACGTGCTTGAG
