# Supplementary material for: Spatial profiling of chromatin accessibility in mouse and human tissues
Source: Nature. 2022 Aug 17;609(7926):375–83. doi: 10.1038/s41586-022-05094-1 (PMC9452302; doi:10.1038/s41586-022-05094-1)
Supplement: Supplementary file 6 — A list of chemicals and reagents. [file 41586_2022_5094_MOESM6_ESM.xlsx]

## Sheet: Sheet1
Chemicals and reagents
Name	Catalog number	Vender
Formaldehyde solution	PI28906	Thermo Fisher Scientific
Glycine	50046	Sigma-Aldrich
Tris-HCl (pH 7.4)	T2663	Sigma-Aldrich
NaCl	AM9760G	Thermo Fisher Scientific
MgCl2	AM9530G	Thermo Fisher Scientific
Bovine Serum Albumin (BSA)	A8806	Sigma-Aldrich
Tween-20	11332465001	Sigma-Aldrich
Digitonin	G9441	Promega
NP-40	11332473001	Sigma-Aldrich
EDTA Solution pH 8	AB00502	AmericanBio
Tn5 Transposase - unloaded	C01070010	Diagenode
Tagmentation Buffer (2x)	C01019043	Diagenode
EZ-Tn5 Transposase	TNP92110	Lucigen
Triton X-100	T8787	Sigma-Aldrich
T4 DNA Ligase	M0202L	New England Biolabs
T4 DNA Ligase Reaction Buffer	B0202S	New England Biolabs
NEBuffer 3.1	B7203S	New England Biolabs
DPBS	14190144	Thermo Fisher Scientific
Proteinase K	EO0491	Thermo Fisher Scientific
Sodium dodecyl sulfate	71736	Sigma-Aldrich
DNA Clean & Concentrator-5	D4014	Zymo Research
NEBNext High-Fidelity 2X PCR Master Mix	M0541L	New England Biolabs
SYBR Green I Nucleic Acid Gel Stain	S7563	Thermo Fisher Scientific
Ampure XP beads	A63880	Beckman Coulter
7-AAD Ready Made Solution	SML1633-1ML	Sigma-Aldrich
