# Supplementary material for: Spatial profiling of chromatin accessibility in mouse and human tissues
Source: Nature. 2022 Aug 17;609(7926):375–83. doi: 10.1038/s41586-022-05094-1 (PMC9452302; doi:10.1038/s41586-022-05094-1)
Supplement: Supplementary file 7 — Published data for data quality comparison and integrative data analysis. [file 41586_2022_5094_MOESM7_ESM.xlsx]

## Sheet: Published data
Published data for data quality comparison and integrative data analysis
Resource	Platform	Link
Flash frozen cortex, hippocampus, and ventricular zone from embryonic mouse brain (E18)	10x scATAC-seq	https://www.10xgenomics.com/resources/datasets/flash-frozen-cortex-hippocampus-and-ventricular-zone-from-embryonic-mouse-brain-e-18-1-standard-1-2-0
ENCODE mouse embryo ATAC-seq (11.5 days)	bulk	https://www.encodeproject.org/search/?type=Experiment&status=released&related_series.@type=OrganismDevelopmentSeries&replicates.library.biosample.organism.scientific_name=Mus+musculus&assay_title=ATAC-seq&life_stage_age=embryonic%2011.5%20days
ENCODE mouse embryo ATAC-seq (13.5 days)	bulk	https://www.encodeproject.org/search/?type=Experiment&status=released&related_series.@type=OrganismDevelopmentSeries&replicates.library.biosample.organism.scientific_name=Mus+musculus&assay_title=ATAC-seq&life_stage_age=embryonic%2013.5%20days
Mouse organogenesis cell atlas (MOCA)	scRNA-seq	https://oncoscape.v3.sttrcancer.org/atlas.gs.washington.edu.mouse.rna/downloads
Atlas of gene regulatory elements in adult mouse cerebrum	scATAC-seq	http://catlas.org/mousebrain/#!/downloads
Atlas of the Adolescent Mouse Brain	scRNA-seq	http://mousebrain.org/adolescent/downloads.html
Human hippocampus	scATAC-seq	https://www.ncbi.nlm.nih.gov/geo/query/acc.cgi?acc=GSE147672
Human tonsil	scRNA-seq	https://www.ncbi.nlm.nih.gov/geo/query/acc.cgi?acc=GSE165860
Human tonsil	scATAC-seq	https://www.ncbi.nlm.nih.gov/geo/query/acc.cgi?acc=GSE165860
Allen Developing Mouse Brain Atlas	In situ hybridization	https://developingmouse.brain-map.org/
